# Supplementary material for: Parvitermes (Isoptera, Termitidae, Nasutitermitinae) in Central America: Two new termite species and reassignment of Nasutitermes mexicanus
Source: Zookeys. 2016 Sep 15;(617):47–63. doi: 10.3897/zookeys.617.10040 (PMC5027770; doi:10.3897/zookeys.617.10040)
Supplement: XML Treatment for Parvitermes [file zookeys.617.10040-treatment1.xml]

<!DOCTYPE tp:taxon-treatment
  PUBLIC "-//TaxonX//DTD Taxonomic Treatment Publishing DTD v0 20100105//EN" "tax-treatment-NSO.dtd">
<tp:taxon-treatment xmlns:tp="http://www.plazi.org/taxpub"><tp:treatment-meta><kwd-group><label>Taxon classification</label><kwd><named-content content-type="kingdom">Animalia</named-content></kwd><kwd><named-content content-type="order">Isoptera</named-content></kwd><kwd><named-content content-type="family">Termitidae</named-content></kwd></kwd-group><mixed-citation publication-type="journal"><person-group><name><surname>Scheffrahn</surname><given-names>Rudolf H.</given-names></name></person-group><article-title><italic><tp:taxon-name><tp:taxon-name-part taxon-name-part-type="genus">Parvitermes</tp:taxon-name-part></tp:taxon-name></italic> (<tp:taxon-name><tp:taxon-name-part taxon-name-part-type="order">Isoptera</tp:taxon-name-part></tp:taxon-name>, <tp:taxon-name><tp:taxon-name-part taxon-name-part-type="family">Termitidae</tp:taxon-name-part></tp:taxon-name>, <tp:taxon-name><tp:taxon-name-part taxon-name-part-type="subfamily">Nasutitermitinae</tp:taxon-name-part></tp:taxon-name>) in Central America: Two new termite species and reassignment of <italic><tp:taxon-name><tp:taxon-name-part taxon-name-part-type="genus">Nasutitermes</tp:taxon-name-part> <tp:taxon-name-part taxon-name-part-type="species">mexicanus</tp:taxon-name-part></tp:taxon-name></italic></article-title><source>Zookeys</source><day>15</day><month>9</month><year>2016</year><volume>2016</volume><issue>617</issue><fpage>47</fpage><lpage>63</lpage><pub-id pub-id-type="doi">10.3897/zookeys.617.10040</pub-id></mixed-citation></tp:treatment-meta><tp:nomenclature><label>Genus</label><tp:taxon-name>
              <tp:taxon-name-part taxon-name-part-type="genus">Parvitermes</tp:taxon-name-part>
            </tp:taxon-name><tp:taxon-authority>Emerson, 1949</tp:taxon-authority></tp:nomenclature><tp:treatment-sec sec-type="type species"><title>Type species.</title><p><italic><tp:taxon-name><tp:taxon-name-part taxon-name-part-type="genus">Nasutitermes</tp:taxon-name-part> <tp:taxon-name-part taxon-name-part-type="species">brooksi</tp:taxon-name-part></tp:taxon-name></italic> Snyder, 1925. Type: soldier; Cuba, Cienfuegos, Soledad.</p></tp:treatment-sec><tp:treatment-sec sec-type="remarks" id="SECID0ERMAE"><title>Remarks.</title><p>The nomenclatural summary for <italic><tp:taxon-name><tp:taxon-name-part taxon-name-part-type="genus">Parvitermes</tp:taxon-name-part></tp:taxon-name></italic> is provided by <xref ref-type="bibr" rid="B9">Krishna et al. (2013)</xref>. The generic redescription of <italic><tp:taxon-name><tp:taxon-name-part taxon-name-part-type="genus">Parvitermes</tp:taxon-name-part></tp:taxon-name></italic> by <xref ref-type="bibr" rid="B14">Roisin et al. (1996)</xref> is relevant <!--PageBreak-->to all three <italic><tp:taxon-name><tp:taxon-name-part taxon-name-part-type="genus">Parvitermes</tp:taxon-name-part></tp:taxon-name></italic> species described herein with the exception that <italic><tp:taxon-name><tp:taxon-name-part taxon-name-part-type="genus">Parvitermes</tp:taxon-name-part> <tp:taxon-name-part taxon-name-part-type="species">mexicanus</tp:taxon-name-part></tp:taxon-name></italic> comb. n. has a shorter <abbrev xmlns:xlink="http://www.w3.org/1999/xlink" id="ABBRID0EAOAE" xlink:type="simple"><def><p>first proctodeal segment </p></def>(P1)</abbrev> compared to all others.</p></tp:treatment-sec><tp:treatment-sec sec-type="diagnosis" id="SECID0EGOAE"><title>Diagnosis.</title><p>The spine arrangement and counter-current orientation of the <italic><tp:taxon-name><tp:taxon-name-part taxon-name-part-type="genus">Parvitermes</tp:taxon-name-part></tp:taxon-name></italic> <abbrev xmlns:xlink="http://www.w3.org/1999/xlink" id="ABBRID0ETOAE" xlink:type="simple"><def><p>enteric valve armature </p></def>(EVA)</abbrev>, with the exception of <italic><tp:taxon-name><tp:taxon-name-part taxon-name-part-type="genus">Antillitermes</tp:taxon-name-part></tp:taxon-name></italic>, is unique among all termite genera. In addition to <italic><tp:taxon-name><tp:taxon-name-part taxon-name-part-type="genus">Parvitermes</tp:taxon-name-part></tp:taxon-name></italic>, only three other nasutitermitine genera are found from Mexico to Nicaragua, including <italic><tp:taxon-name><tp:taxon-name-part taxon-name-part-type="genus">Nasutitermes</tp:taxon-name-part></tp:taxon-name></italic>, <italic><tp:taxon-name><tp:taxon-name-part taxon-name-part-type="genus">Subulitermes</tp:taxon-name-part></tp:taxon-name></italic>, and <italic><tp:taxon-name><tp:taxon-name-part taxon-name-part-type="genus">Tenuirostritermes</tp:taxon-name-part></tp:taxon-name></italic> (<italic><tp:taxon-name><tp:taxon-name-part taxon-name-part-type="genus">Atlantitermes</tp:taxon-name-part></tp:taxon-name></italic> from Nicaragua in <xref ref-type="bibr" rid="B17">Scheffrahn et al. (2005)</xref> is an <!--PageBreak-->error). Compared to mainland <italic><tp:taxon-name><tp:taxon-name-part taxon-name-part-type="genus">Parvitermes</tp:taxon-name-part></tp:taxon-name></italic>, head capsules of <italic><tp:taxon-name><tp:taxon-name-part taxon-name-part-type="genus">Nasutitermes</tp:taxon-name-part></tp:taxon-name></italic> soldiers are larger and darker (with the exception of <italic><tp:taxon-name><tp:taxon-name-part taxon-name-part-type="genus">Nasutitermes</tp:taxon-name-part> <tp:taxon-name-part taxon-name-part-type="species">glabritergus</tp:taxon-name-part></tp:taxon-name></italic> Snyder &amp; Emerson, 1949 from Honduras, unpubl. record), those of <italic><tp:taxon-name><tp:taxon-name-part taxon-name-part-type="genus">Subulitermes</tp:taxon-name-part></tp:taxon-name></italic> are much smaller with much narrower cylindrical nasi, and the head capsules of <italic><tp:taxon-name><tp:taxon-name-part taxon-name-part-type="genus">Tenuirostritermes</tp:taxon-name-part></tp:taxon-name></italic> are very constricted near their middle.</p></tp:treatment-sec><tp:treatment-sec sec-type="Workers and soldiers" id="SECID0EPRAE"><title>Workers and soldiers.</title><p>The <abbrev xmlns:xlink="http://www.w3.org/1999/xlink" xlink:title="enteric valve armature" id="ABBRID0EVRAE" xlink:type="simple">EVA</abbrev> arises within the <abbrev xmlns:xlink="http://www.w3.org/1999/xlink" id="ABBRID0EZRAE" xlink:type="simple"><def><p>second proctodeal segment </p></def>(P2)</abbrev> which forms a swelling at the terminus of a very long (shorter and thicker in <italic><tp:taxon-name><tp:taxon-name-part taxon-name-part-type="genus">Parvitermes</tp:taxon-name-part> <tp:taxon-name-part taxon-name-part-type="species">mexicanus</tp:taxon-name-part></tp:taxon-name></italic>), U-shaped <abbrev xmlns:xlink="http://www.w3.org/1999/xlink" xlink:title="first proctodeal segment" id="ABBRID0EJSAE" xlink:type="simple">P1</abbrev>. The <abbrev xmlns:xlink="http://www.w3.org/1999/xlink" xlink:title="second proctodeal segment" id="ABBRID0ENSAE" xlink:type="simple">P2</abbrev> constricts somewhat at its attachment near the dorsal surface of the <abbrev xmlns:xlink="http://www.w3.org/1999/xlink" id="ABBRID0ERSAE" xlink:type="simple"><def><p>third proctodeal segment </p></def>(P3</abbrev> or paunch) to form a pear-shaped segment (Fig. <xref ref-type="fig" rid="F1">1A</xref>). The posterior EV ring (<italic>sensu</italic> <xref ref-type="bibr" rid="B13">Noirot 2001</xref>) of both workers and soldiers is uniquely composed of three keel-shaped pads covered with about 7-15 long spines directed into the <abbrev xmlns:xlink="http://www.w3.org/1999/xlink" xlink:title="second proctodeal segment" id="ABBRID0EBTAE" xlink:type="simple">P2</abbrev> lumen (Fig. <xref ref-type="fig" rid="F1">1B</xref>). The spines are curved or angled counter to the direction of the food flow. The spiny pads are separated with or without additional patches of tiny conical teeth (Figs <xref ref-type="fig" rid="F1">1C</xref>, <xref ref-type="fig" rid="F2">2</xref>). In preserved specimens, the <italic><tp:taxon-name><tp:taxon-name-part taxon-name-part-type="genus">Parvitermes</tp:taxon-name-part></tp:taxon-name></italic> spines of each pad are imbedded into a congealed pellet of presumed bacterial cells (Fig. <xref ref-type="fig" rid="F1">1C</xref>).</p></tp:treatment-sec><tp:treatment-sec><!--Section generated to contain objects referenced in tp:taxon-treatment.--><fig id="F1" position="float" orientation="portrait"><label>Figure 1.</label><caption><p>
          <italic><tp:taxon-name><tp:taxon-name-part taxon-name-part-type="genus">Parvitermes</tp:taxon-name-part> <tp:taxon-name-part taxon-name-part-type="species">brooksi</tp:taxon-name-part></tp:taxon-name></italic>. <bold>A</bold> Dorsal left view of gut: M = mesenteron, <abbrev xmlns:xlink="http://www.w3.org/1999/xlink" xlink:title="first proctodeal segment" id="ABBRID0E1LAC" xlink:type="simple">P1</abbrev>-P4 = proctodeal segments 1-4 (limits of <abbrev xmlns:xlink="http://www.w3.org/1999/xlink" xlink:title="second proctodeal segment" id="ABBRID0E5LAC" xlink:type="simple">P2</abbrev> highlighted) <bold>B</bold> Whole mount of <abbrev xmlns:xlink="http://www.w3.org/1999/xlink" xlink:title="second proctodeal segment" id="ABBRID0EEMAC" xlink:type="simple">P2</abbrev> with musculature removed. Posterior (end attached to P3) at top of image <bold>C</bold> <abbrev xmlns:xlink="http://www.w3.org/1999/xlink" xlink:title="second proctodeal segment" id="ABBRID0EKMAC" xlink:type="simple">P2</abbrev> splayed open; bacterial pellet attached to spines of the central pad.</p></caption><graphic xmlns:xlink="http://www.w3.org/1999/xlink" xlink:href="zookeys-617-047-g001.jpg" position="float" orientation="portrait" xlink:type="simple" id="oo_103155.jpg"/></fig><fig id="F2" position="float" orientation="portrait"><label>Figure 2.</label><caption><p>Enteric valve armatures. <italic><tp:taxon-name><tp:taxon-name-part taxon-name-part-type="genus">Parvitermes</tp:taxon-name-part> <tp:taxon-name-part taxon-name-part-type="species">mexicanus</tp:taxon-name-part></tp:taxon-name></italic> comb. n., <bold>A</bold> worker <bold>B</bold> soldier. <italic><tp:taxon-name><tp:taxon-name-part taxon-name-part-type="genus">Parvitermes</tp:taxon-name-part> <tp:taxon-name-part taxon-name-part-type="species">mesoamericanus</tp:taxon-name-part></tp:taxon-name></italic> sp. n. <bold>C</bold> worker <bold>D</bold> soldier. <italic><tp:taxon-name><tp:taxon-name-part taxon-name-part-type="genus">Parvitermes</tp:taxon-name-part> <tp:taxon-name-part taxon-name-part-type="species">yucatanus</tp:taxon-name-part></tp:taxon-name></italic> sp. n. <bold>E</bold> worker <bold>F</bold> soldier. Posterior (end attached to P3) at top of each image.</p></caption><graphic xmlns:xlink="http://www.w3.org/1999/xlink" xlink:href="zookeys-617-047-g002.jpg" position="float" orientation="portrait" xlink:type="simple" id="oo_103156.jpg"/></fig></tp:treatment-sec><ref-list><ref id="B9"><mixed-citation xmlns:xlink="http://www.w3.org/1999/xlink" xlink:type="simple">
          <person-group><name name-style="western"><surname>Krishna</surname><given-names>K</given-names></name><name name-style="western"><surname>Grimaldi</surname><given-names>DA</given-names></name><name name-style="western"><surname>Krishna</surname><given-names>V</given-names></name><name name-style="western"><surname>Engel</surname><given-names>MS</given-names></name></person-group> (<year>2013</year>) <article-title>Treatise on the <tp:taxon-name><tp:taxon-name-part taxon-name-part-type="order">Isoptera</tp:taxon-name-part></tp:taxon-name> of the world: Volume 5 <tp:taxon-name><tp:taxon-name-part taxon-name-part-type="family">Termitidae</tp:taxon-name-part></tp:taxon-name> (part two).</article-title> <source>Bulletin of the American Museum of Natural History</source> <volume>377</volume>: <fpage>1496</fpage>–<lpage>1987</lpage>. doi: <ext-link xlink:type="simple" ext-link-type="doi" xlink:href="10.1206/377.5">10.1206/377.5</ext-link></mixed-citation></ref><ref id="B14"><mixed-citation xmlns:xlink="http://www.w3.org/1999/xlink" xlink:type="simple">
          <person-group><name name-style="western"><surname>Roisin</surname><given-names>Y</given-names></name><name name-style="western"><surname>Scheffrahn</surname><given-names>RH</given-names></name><name name-style="western"><surname>Křeček</surname><given-names>J</given-names></name></person-group> (<year>1996</year>) <article-title>Generic revision of the smaller nasute termites of the Greater Antilles (<tp:taxon-name><tp:taxon-name-part taxon-name-part-type="order">Isoptera</tp:taxon-name-part></tp:taxon-name>, <tp:taxon-name><tp:taxon-name-part taxon-name-part-type="family">Termitidae</tp:taxon-name-part></tp:taxon-name>, <tp:taxon-name><tp:taxon-name-part taxon-name-part-type="subfamily">Nasutitermitinae</tp:taxon-name-part></tp:taxon-name>).</article-title> <source>Annals of the Entomological Society of America</source> <volume>89</volume>: <fpage>775</fpage>–<lpage>787</lpage>. doi: <ext-link xlink:type="simple" ext-link-type="doi" xlink:href="10.1093/aesa/89.6.775">10.1093/aesa/89.6.775</ext-link></mixed-citation></ref><ref id="B17"><mixed-citation xmlns:xlink="http://www.w3.org/1999/xlink" xlink:type="simple">
          <person-group><name name-style="western"><surname>Scheffrahn</surname><given-names>RH</given-names></name><name name-style="western"><surname>Krecek</surname><given-names>J</given-names></name><name name-style="western"><surname>Maharajh</surname><given-names>B</given-names></name><name name-style="western"><surname>Chase</surname><given-names>JA</given-names></name><name name-style="western"><surname>Mangold</surname><given-names>JR</given-names></name><name name-style="western"><surname>Moreno</surname><given-names>J</given-names></name><name name-style="western"><surname>Bayardo</surname><given-names>H</given-names></name></person-group> (<year>2005</year>) <article-title>Survey of the termites (<tp:taxon-name><tp:taxon-name-part taxon-name-part-type="order">Isoptera</tp:taxon-name-part></tp:taxon-name>: <tp:taxon-name><tp:taxon-name-part taxon-name-part-type="family">Kalotermitidae</tp:taxon-name-part></tp:taxon-name>, <tp:taxon-name><tp:taxon-name-part taxon-name-part-type="family">Rhinotermitidae</tp:taxon-name-part></tp:taxon-name>, <tp:taxon-name><tp:taxon-name-part taxon-name-part-type="family">Termitidae</tp:taxon-name-part></tp:taxon-name>) of Nicaragua.</article-title> <source>Florida Entomologist</source> <volume>88</volume>: <fpage>549</fpage>–<lpage>552</lpage>. doi: <ext-link xlink:type="simple" ext-link-type="doi" xlink:href="10.1653/0015-4040(2005)88[549:SOTTIK]2.0.CO;2">10.1653/0015-4040(2005)88[549:SOTTIK]2.0.CO;2</ext-link></mixed-citation></ref><ref id="B13"><mixed-citation xmlns:xlink="http://www.w3.org/1999/xlink" xlink:type="simple">
          <person-group><name name-style="western"><surname>Noirot</surname><given-names>C</given-names></name></person-group> (<year>2001</year>) <article-title>The gut of termites (<tp:taxon-name><tp:taxon-name-part taxon-name-part-type="order">Isoptera</tp:taxon-name-part></tp:taxon-name>). Comparative anatomy, systematics, phylogeny. II. Higher termites (<tp:taxon-name><tp:taxon-name-part taxon-name-part-type="family">Termitidae</tp:taxon-name-part></tp:taxon-name>).</article-title> <source>Annales de la Societe Entomologique de France</source> <volume>37</volume>: <fpage>431</fpage>–<lpage>471</lpage>.</mixed-citation></ref></ref-list></tp:taxon-treatment>
