# Supplementary material for: Parvitermes (Isoptera, Termitidae, Nasutitermitinae) in Central America: Two new termite species and reassignment of Nasutitermes mexicanus
Source: Zookeys. 2016 Sep 15;(617):47–63. doi: 10.3897/zookeys.617.10040 (PMC5027770; doi:10.3897/zookeys.617.10040)
Supplement: XML Treatment for Parvitermes mexicanus [file zookeys.617.10040-treatment2.xml]

<!DOCTYPE tp:taxon-treatment
  PUBLIC "-//TaxonX//DTD Taxonomic Treatment Publishing DTD v0 20100105//EN" "tax-treatment-NSO.dtd">
<tp:taxon-treatment xmlns:tp="http://www.plazi.org/taxpub"><tp:treatment-meta><kwd-group><label>Taxon classification</label><kwd><named-content content-type="kingdom">Animalia</named-content></kwd><kwd><named-content content-type="order">Isoptera</named-content></kwd><kwd><named-content content-type="family">Termitidae</named-content></kwd></kwd-group><mixed-citation publication-type="journal"><person-group><name><surname>Scheffrahn</surname><given-names>Rudolf H.</given-names></name></person-group><article-title><italic><tp:taxon-name><tp:taxon-name-part taxon-name-part-type="genus">Parvitermes</tp:taxon-name-part></tp:taxon-name></italic> (<tp:taxon-name><tp:taxon-name-part taxon-name-part-type="order">Isoptera</tp:taxon-name-part></tp:taxon-name>, <tp:taxon-name><tp:taxon-name-part taxon-name-part-type="family">Termitidae</tp:taxon-name-part></tp:taxon-name>, <tp:taxon-name><tp:taxon-name-part taxon-name-part-type="subfamily">Nasutitermitinae</tp:taxon-name-part></tp:taxon-name>) in Central America: Two new termite species and reassignment of <italic><tp:taxon-name><tp:taxon-name-part taxon-name-part-type="genus">Nasutitermes</tp:taxon-name-part> <tp:taxon-name-part taxon-name-part-type="species">mexicanus</tp:taxon-name-part></tp:taxon-name></italic></article-title><source>Zookeys</source><day>15</day><month>9</month><year>2016</year><volume>2016</volume><issue>617</issue><fpage>47</fpage><lpage>63</lpage><pub-id pub-id-type="doi">10.3897/zookeys.617.10040</pub-id></mixed-citation></tp:treatment-meta><tp:nomenclature><tp:taxon-name>
              <tp:taxon-name-part taxon-name-part-type="genus">Parvitermes</tp:taxon-name-part>
              <tp:taxon-name-part taxon-name-part-type="species">mexicanus</tp:taxon-name-part>
            </tp:taxon-name><tp:taxon-authority>(Light, 1933)</tp:taxon-authority><tp:taxon-status xmlns:xlink="http://www.w3.org/1999/xlink" xlink:type="simple">comb. n.</tp:taxon-status><tp:nomenclature-citation-list><tp:nomenclature-citation><tp:taxon-name>
                  <tp:taxon-name-part taxon-name-part-type="genus">Nasutitermes</tp:taxon-name-part> <tp:taxon-name-part taxon-name-part-type="species">mexicanus</tp:taxon-name-part></tp:taxon-name><comment>Nickle &amp; Collins, 1988 (soldier). Type localities: MEXICO: Colima: Colima, Jala, and Madrid.</comment></tp:nomenclature-citation></tp:nomenclature-citation-list></tp:nomenclature><tp:treatment-sec sec-type="material" id="SECID0EJVAE"><title>Material examined.</title><p>MEXICO, 76 km S. Oaxaca, <named-content xmlns:xlink="http://www.w3.org/1999/xlink" content-type="dwc:verbatimCoordinates" xlink:type="simple"><named-content content-type="geo-json" specific-use="{&#34;type&#34;:&#34;Point&#34;,&#34;coordinates&#34;:[-96.740000,16.490000]}" id="NCID0ESVAE" xlink:type="simple">16.49, -96.74</named-content></named-content>, 11 Jan 1997, T.G. Myles &amp; D.A. Muruvanda, <named-content xmlns:xlink="http://www.w3.org/1999/xlink" content-type="dwc:institutional_code" xlink:type="simple">UF</named-content> no. MX23; Chamela, <named-content xmlns:xlink="http://www.w3.org/1999/xlink" content-type="dwc:verbatimCoordinates" xlink:type="simple"><named-content content-type="geo-json" specific-use="{&#34;type&#34;:&#34;Point&#34;,&#34;coordinates&#34;:[-105.083200,19.531400]}" id="NCID0ECWAE" xlink:type="simple">19.5314, -105.0832</named-content></named-content>, 1 Apr 1996, G. Thompson, MX99; Aguaje de la Anona, <named-content xmlns:xlink="http://www.w3.org/1999/xlink" content-type="dwc:verbatimCoordinates" xlink:type="simple"><named-content content-type="geo-json" specific-use="{&#34;type&#34;:&#34;Point&#34;,&#34;coordinates&#34;:[-96.216800,15.773100]}" id="NCID0EKWAE" xlink:type="simple">15.7731, -96.2168</named-content></named-content> , 27 May 2006, T. Atkinson, MX572. Soldiers of these three colony samples were identified based on the following: congruence with both dorsal and lateral head capsule photographs from the original description (Figs L, O, <xref ref-type="bibr" rid="B10">Light 1933</xref>), <xref ref-type="bibr" rid="B10">Light’s 1933</xref> rostrum (nasus) diagnosis stating that it is “slightly uplifted distally”, proximity of the Chamela sample to the type localities, and <xref ref-type="bibr" rid="B10">Light’s 1933</xref> measurements. Furthermore, scanning electron micrographs of a <italic><tp:taxon-name><tp:taxon-name-part taxon-name-part-type="genus">Parvitermes</tp:taxon-name-part> <tp:taxon-name-part taxon-name-part-type="species">mexicanus</tp:taxon-name-part></tp:taxon-name></italic> soldier from Chamela (figs 15D, H, <xref ref-type="bibr" rid="B12">Nickle and Collins 1988</xref>) agree perfectly with the examined soldiers.</p></tp:treatment-sec><tp:treatment-sec sec-type="comparisons" id="SECID0EJXAE"><title>Comparisons.</title><p>See below under <italic><tp:taxon-name><tp:taxon-name-part taxon-name-part-type="genus">Parvitermes</tp:taxon-name-part> <tp:taxon-name-part taxon-name-part-type="species">mesoamericanus</tp:taxon-name-part></tp:taxon-name></italic> sp. n.</p></tp:treatment-sec><tp:treatment-sec sec-type="Alate" id="SECID0EZXAE"><title>Alate.</title><p>Unknown.</p></tp:treatment-sec><tp:treatment-sec sec-type="Soldier" id="SECID0E5XAE"><title>Soldier</title><p>(Table <xref ref-type="table" rid="T1">1</xref>, Fig. <xref ref-type="fig" rid="F2">2B</xref>, <xref ref-type="fig" rid="F3">3A, B</xref>). Monomorphic; however some rare divergent size morphs reported by <xref ref-type="bibr" rid="B10">Light 1933</xref>. Head capsule and pronotum light orange-brown; nasus darker. In dorsal view, cephalic gland duct partially or completely visible from nasus to reservoir. Many small and a few longer setae scattered on head; setae on nasus very small and numerous.</p><table-wrap id="T1" position="float" orientation="portrait"><label>Table 1.</label><caption><p>Measurements (mm) of <italic><tp:taxon-name><tp:taxon-name-part taxon-name-part-type="genus">Parvitermes</tp:taxon-name-part> <tp:taxon-name-part taxon-name-part-type="species">mexicanus</tp:taxon-name-part></tp:taxon-name></italic> comb. n. soldiers.</p></caption><table id="TID0EAIAG" rules="all"><tbody><tr><th rowspan="1" colspan="1">Colony</th><th rowspan="1" colspan="1">Head length to end of nasus</th><th rowspan="1" colspan="1">Head width (max.)</th><th rowspan="1" colspan="1">Pronotal width</th><th rowspan="1" colspan="1">Hind tibia length</th></tr><tr><td rowspan="1" colspan="1">MX23 (n=3)</td><td rowspan="1" colspan="1">1.44–1.52</td><td rowspan="1" colspan="1">0.80–0.82</td><td rowspan="1" colspan="1">0.42–0.46</td><td rowspan="1" colspan="1">0.94–0.96</td></tr><tr><td rowspan="1" colspan="1">MX99 (n=2)</td><td rowspan="1" colspan="1">1.50–1.52</td><td rowspan="1" colspan="1">0.88–0.92</td><td rowspan="1" colspan="1">0.44–0.45</td><td rowspan="1" colspan="1">0.92–0.93</td></tr><tr><td rowspan="1" colspan="1">MX572 (n=8)</td><td rowspan="1" colspan="1">1.34–1.46</td><td rowspan="1" colspan="1">0.72–0.80</td><td rowspan="1" colspan="1">0.44–0.46</td><td rowspan="1" colspan="1">0.89–0.96</td></tr><tr><td rowspan="1" colspan="1">Range</td><td rowspan="1" colspan="1">1.34–1.52</td><td rowspan="1" colspan="1">0.72–0.92</td><td rowspan="1" colspan="1">0.42–0.46</td><td rowspan="1" colspan="1">0.89–0.96</td></tr><tr><td rowspan="1" colspan="1">Mean</td><td rowspan="1" colspan="1">1.43</td><td rowspan="1" colspan="1">0.80</td><td rowspan="1" colspan="1">0.45</td><td rowspan="1" colspan="1">0.92</td></tr></tbody></table></table-wrap><p>In dorsal view, head capsule outline, without nasus, subtrapazoidal; nasus about 2/3 as long as rest of head capsule; head capsule slightly constricted behind antennal sockets; widest at posterior 1/3. In lateral view, vertex with slight concavities near <!--PageBreak-->midpoint; second slight concavity at base of nasus; plane of vertex parallel with ventral margin of head capsule. In dorsal view nasus is narrowly conical, about twice its width at base compared to midpoint. In lateral view nasus narrowly conical; angled ca. 5°above plane of vertex. Mandibles without points. Antennal with 13 articles (1&gt;2&lt;3&gt;4). Hind tibia longer than head width. Pronotum with scattered microscopic setae (0.03 mm); anterior lobe evenly convex and ca. 90° from plane of posterior lobe, posterior lobe more blunt. Each tergite with 3-4 long (0.1 mm) setae and dozens of microscopic (0.03 mm) setae. <abbrev xmlns:xlink="http://www.w3.org/1999/xlink" xlink:title="enteric valve armature" id="ABBRID0EP3AE" xlink:type="simple">EVA</abbrev> consists of three irregular rows of sharp, narrow, and down-curved spines; a few small scale-like spines in the anterior ring.</p><!--PageBreak--></tp:treatment-sec><tp:treatment-sec sec-type="Worker" id="SECID0EU3AE"><title>Worker</title><p>(Table <xref ref-type="table" rid="T2">2</xref>, Figs <xref ref-type="fig" rid="F2">2A</xref>, <xref ref-type="fig" rid="F4">4A</xref>, <xref ref-type="fig" rid="F5">5A</xref>, <xref ref-type="fig" rid="F6">6A</xref>). Monomorphic. Head capsule very pale yellow with two slightly darker yellowish-orange dorso-lateral patches; pronotum very pale yellow; body, antennae, and legs hyaline. Antennal with 12 articles. Postclypeus considerably inflated in lateral view; scattered short and medium setae on head capsule. Abdomen with many short and a few scattered longer setae. Mandibles with about eight ridges on molar plate, molar plate with distinct dorsal notch; apical and first marginal teeth of similar shape and projection; third marginal smaller, separated from first by slightly concave cutting edge. Gut with <abbrev xmlns:xlink="http://www.w3.org/1999/xlink" xlink:title="first proctodeal segment" id="ABBRID0EO4AE" xlink:type="simple">P1</abbrev> U-shaped turn near midpoint, bottom of turn extending only to dorso-lateral aspect of abdomen. <abbrev xmlns:xlink="http://www.w3.org/1999/xlink" xlink:title="enteric valve armature" id="ABBRID0ES4AE" xlink:type="simple">EVA</abbrev> consists of three irregular rows of about 10-12 sharp, narrow, and down-curved spines; anterior ring with three patches of small scale-like spines.</p><table-wrap id="T2" position="float" orientation="portrait"><label>Table 2.</label><caption><p>Measurements (mm) of <italic><tp:taxon-name><tp:taxon-name-part taxon-name-part-type="genus">Parvitermes</tp:taxon-name-part> <tp:taxon-name-part taxon-name-part-type="species">mexicanus</tp:taxon-name-part></tp:taxon-name></italic> comb. n. workers.</p></caption><table id="TID0EPNAG" rules="all"><tbody><tr><th rowspan="1" colspan="1">Colony</th><th rowspan="1" colspan="1">Head length to end of postclypeus</th><th rowspan="1" colspan="1">Postclypeal length</th><th rowspan="1" colspan="1">Head width</th><th rowspan="1" colspan="1">Pronotal width</th><th rowspan="1" colspan="1">Hind tibia length</th></tr><tr><td rowspan="1" colspan="1">MX23 (n=3)</td><td rowspan="1" colspan="1">0.84–1.06</td><td rowspan="1" colspan="1">0.21–0.22</td><td rowspan="1" colspan="1">0.88–1.06</td><td rowspan="1" colspan="1">0.44–0.48</td><td rowspan="1" colspan="1">0.72–0.84</td></tr><tr><td rowspan="1" colspan="1">MX99 (n=1)</td><td rowspan="1" colspan="1">0.92</td><td rowspan="1" colspan="1">0.23</td><td rowspan="1" colspan="1">0.96</td><td rowspan="1" colspan="1">0.42</td><td rowspan="1" colspan="1">0.74</td></tr><tr><td rowspan="1" colspan="1">MX572 (n=11)</td><td rowspan="1" colspan="1">0.80–1.01</td><td rowspan="1" colspan="1">0.21–0.26</td><td rowspan="1" colspan="1">0.90–1.04</td><td rowspan="1" colspan="1">0.40–0.55</td><td rowspan="1" colspan="1">0.74–0.94</td></tr><tr><td rowspan="1" colspan="1">Range</td><td rowspan="1" colspan="1">0.80–1.06</td><td rowspan="1" colspan="1">0.21–0.26</td><td rowspan="1" colspan="1">0.88–1.06</td><td rowspan="1" colspan="1">0.40–0.55</td><td rowspan="1" colspan="1">0.72–0.94</td></tr><tr><td rowspan="1" colspan="1">Mean</td><td rowspan="1" colspan="1">0.93</td><td rowspan="1" colspan="1">0.23</td><td rowspan="1" colspan="1">0.96</td><td rowspan="1" colspan="1">0.44</td><td rowspan="1" colspan="1">0.78</td></tr></tbody></table></table-wrap></tp:treatment-sec><tp:treatment-sec sec-type="distribution" id="SECID0EACAG"><title>Distribution.</title><p>Tropical Pacific slope of Mexico (Fig. <xref ref-type="fig" rid="F7">7</xref>).</p></tp:treatment-sec><tp:treatment-sec><!--Section generated to contain objects referenced in tp:taxon-treatment.--><fig id="F2" position="float" orientation="portrait"><label>Figure 2.</label><caption><p>Enteric valve armatures. <italic><tp:taxon-name><tp:taxon-name-part taxon-name-part-type="genus">Parvitermes</tp:taxon-name-part> <tp:taxon-name-part taxon-name-part-type="species">mexicanus</tp:taxon-name-part></tp:taxon-name></italic> comb. n., <bold>A</bold> worker <bold>B</bold> soldier. <italic><tp:taxon-name><tp:taxon-name-part taxon-name-part-type="genus">Parvitermes</tp:taxon-name-part> <tp:taxon-name-part taxon-name-part-type="species">mesoamericanus</tp:taxon-name-part></tp:taxon-name></italic> sp. n. <bold>C</bold> worker <bold>D</bold> soldier. <italic><tp:taxon-name><tp:taxon-name-part taxon-name-part-type="genus">Parvitermes</tp:taxon-name-part> <tp:taxon-name-part taxon-name-part-type="species">yucatanus</tp:taxon-name-part></tp:taxon-name></italic> sp. n. <bold>E</bold> worker <bold>F</bold> soldier. Posterior (end attached to P3) at top of each image.</p></caption><graphic xmlns:xlink="http://www.w3.org/1999/xlink" xlink:href="zookeys-617-047-g002.jpg" position="float" orientation="portrait" xlink:type="simple" id="oo_103156.jpg"/></fig><fig id="F3" position="float" orientation="portrait"><label>Figure 3.</label><caption><p>
          <italic><tp:taxon-name><tp:taxon-name-part taxon-name-part-type="genus">Parvitermes</tp:taxon-name-part></tp:taxon-name></italic> soldier head capsule. <italic><tp:taxon-name><tp:taxon-name-part taxon-name-part-type="genus">Parvitermes</tp:taxon-name-part> <tp:taxon-name-part taxon-name-part-type="species">mexicanus</tp:taxon-name-part></tp:taxon-name></italic> comb. n., <bold>A</bold> dorsal <bold>B</bold> lateral. <italic><tp:taxon-name><tp:taxon-name-part taxon-name-part-type="genus">Parvitermes</tp:taxon-name-part> <tp:taxon-name-part taxon-name-part-type="species">mesoamericanus</tp:taxon-name-part></tp:taxon-name></italic> sp. n. <bold>C</bold> dorsal <bold>D</bold> lateral. <italic><tp:taxon-name><tp:taxon-name-part taxon-name-part-type="genus">Parvitermes</tp:taxon-name-part> <tp:taxon-name-part taxon-name-part-type="species">yucatanus</tp:taxon-name-part></tp:taxon-name></italic> sp. n. <bold>E</bold> dorsal <bold>F</bold> lateral.</p></caption><graphic xmlns:xlink="http://www.w3.org/1999/xlink" xlink:href="zookeys-617-047-g003.jpg" position="float" orientation="portrait" xlink:type="simple" id="oo_103157.jpg"/></fig><fig id="F4" position="float" orientation="portrait"><label>Figure 4.</label><caption><p>
          <italic><tp:taxon-name><tp:taxon-name-part taxon-name-part-type="genus">Parvitermes</tp:taxon-name-part></tp:taxon-name></italic> worker head and thorax, lateral views. <bold>A</bold> <italic><tp:taxon-name><tp:taxon-name-part taxon-name-part-type="genus">Parvitermes</tp:taxon-name-part> <tp:taxon-name-part taxon-name-part-type="species">mexicanus</tp:taxon-name-part></tp:taxon-name></italic> comb. n. <bold>B</bold> <italic><tp:taxon-name><tp:taxon-name-part taxon-name-part-type="genus">Parvitermes</tp:taxon-name-part> <tp:taxon-name-part taxon-name-part-type="species">mesoamericanus</tp:taxon-name-part></tp:taxon-name></italic> sp. n. <bold>C</bold> <italic><tp:taxon-name><tp:taxon-name-part taxon-name-part-type="genus">Parvitermes</tp:taxon-name-part> <tp:taxon-name-part taxon-name-part-type="species">yucatanus</tp:taxon-name-part></tp:taxon-name></italic> sp. n.</p></caption><graphic xmlns:xlink="http://www.w3.org/1999/xlink" xlink:href="zookeys-617-047-g004.jpg" position="float" orientation="portrait" xlink:type="simple" id="oo_103158.jpg"/></fig><fig id="F5" position="float" orientation="portrait"><label>Figure 5.</label><caption><p>
          <italic><tp:taxon-name><tp:taxon-name-part taxon-name-part-type="genus">Parvitermes</tp:taxon-name-part></tp:taxon-name></italic> worker bodies with <abbrev xmlns:xlink="http://www.w3.org/1999/xlink" xlink:title="first proctodeal segment" id="ABBRID0EQCAE" xlink:type="simple">P1</abbrev> highlighted. <bold>A</bold> <italic><tp:taxon-name><tp:taxon-name-part taxon-name-part-type="genus">Parvitermes</tp:taxon-name-part> <tp:taxon-name-part taxon-name-part-type="species">mexicanus</tp:taxon-name-part></tp:taxon-name></italic> comb. n., dorsolateral view <bold>B</bold> <italic><tp:taxon-name><tp:taxon-name-part taxon-name-part-type="genus">Parvitermes</tp:taxon-name-part> <tp:taxon-name-part taxon-name-part-type="species">mesoamericanus</tp:taxon-name-part></tp:taxon-name></italic> sp. n., ventrolateral view <bold>C</bold> <italic><tp:taxon-name><tp:taxon-name-part taxon-name-part-type="genus">Parvitermes</tp:taxon-name-part> <tp:taxon-name-part taxon-name-part-type="species">yucatanus</tp:taxon-name-part></tp:taxon-name></italic> sp. n., ventrolateral view.</p></caption><graphic xmlns:xlink="http://www.w3.org/1999/xlink" xlink:href="zookeys-617-047-g005.jpg" position="float" orientation="portrait" xlink:type="simple" id="oo_103159.jpg"/></fig><fig id="F6" position="float" orientation="portrait"><label>Figure 6.</label><caption><p>
          <italic><tp:taxon-name><tp:taxon-name-part taxon-name-part-type="genus">Parvitermes</tp:taxon-name-part></tp:taxon-name></italic> ventral views of left worker mandibles. <bold>A</bold> <italic><tp:taxon-name><tp:taxon-name-part taxon-name-part-type="genus">Parvitermes</tp:taxon-name-part> <tp:taxon-name-part taxon-name-part-type="species">mexicanus</tp:taxon-name-part></tp:taxon-name></italic> comb. n. <bold>B</bold> <italic><tp:taxon-name><tp:taxon-name-part taxon-name-part-type="genus">Parvitermes</tp:taxon-name-part> <tp:taxon-name-part taxon-name-part-type="species">mesoamericanus</tp:taxon-name-part></tp:taxon-name></italic> sp. n. <bold>C</bold> <italic><tp:taxon-name><tp:taxon-name-part taxon-name-part-type="genus">Parvitermes</tp:taxon-name-part> <tp:taxon-name-part taxon-name-part-type="species">yucatanus</tp:taxon-name-part></tp:taxon-name></italic> sp. n.</p></caption><graphic xmlns:xlink="http://www.w3.org/1999/xlink" xlink:href="zookeys-617-047-g006.jpg" position="float" orientation="portrait" xlink:type="simple" id="oo_103160.jpg"/></fig><fig id="F7" position="float" orientation="portrait"><label>Figure 7.</label><caption><p>Collection localities of three <italic><tp:taxon-name><tp:taxon-name-part taxon-name-part-type="genus">Parvitermes</tp:taxon-name-part></tp:taxon-name></italic> species in the <named-content xmlns:xlink="http://www.w3.org/1999/xlink" content-type="dwc:institutional_code" xlink:type="simple">UF</named-content> Termite collection. The far western sample of <italic><tp:taxon-name><tp:taxon-name-part taxon-name-part-type="genus">Parvitermes</tp:taxon-name-part> <tp:taxon-name-part taxon-name-part-type="species">mexicanus</tp:taxon-name-part></tp:taxon-name></italic> comb. n. was taken near the type locality.</p></caption><graphic xmlns:xlink="http://www.w3.org/1999/xlink" xlink:href="zookeys-617-047-g007.jpg" position="float" orientation="portrait" xlink:type="simple" id="oo_103161.jpg"/></fig></tp:treatment-sec><ref-list><ref id="B10"><mixed-citation xmlns:xlink="http://www.w3.org/1999/xlink" xlink:type="simple">
          <person-group><name name-style="western"><surname>Light</surname><given-names>SF</given-names></name></person-group> (<year>1933</year>) <article-title>Termites of western Mexico.</article-title> <source>University of California Publications in Entomology</source> <volume>6</volume>: <fpage>79</fpage>–<lpage>164</lpage>.</mixed-citation></ref><ref id="B12"><mixed-citation xmlns:xlink="http://www.w3.org/1999/xlink" xlink:type="simple">
          <person-group><name name-style="western"><surname>Nickle</surname><given-names>DA</given-names></name><name name-style="western"><surname>Collins</surname><given-names>MS</given-names></name></person-group> (<year>1988</year>) <article-title>The termite fauna (<tp:taxon-name><tp:taxon-name-part taxon-name-part-type="order">Isoptera</tp:taxon-name-part></tp:taxon-name>) in the vicinity of Chamela, State of Jalisco, Mexico.</article-title> <source>Folia Entomologica Mexicana</source> <volume>77</volume>: <fpage>85</fpage>–<lpage>122</lpage>.</mixed-citation></ref></ref-list></tp:taxon-treatment>
