# Supplementary material for: Parvitermes (Isoptera, Termitidae, Nasutitermitinae) in Central America: Two new termite species and reassignment of Nasutitermes mexicanus
Source: Zookeys. 2016 Sep 15;(617):47–63. doi: 10.3897/zookeys.617.10040 (PMC5027770; doi:10.3897/zookeys.617.10040)
Supplement: XML Treatment for Parvitermes mesoamericanus [file zookeys.617.10040-treatment3.xml]

<!DOCTYPE tp:taxon-treatment
  PUBLIC "-//TaxonX//DTD Taxonomic Treatment Publishing DTD v0 20100105//EN" "tax-treatment-NSO.dtd">
<tp:taxon-treatment xmlns:tp="http://www.plazi.org/taxpub"><tp:treatment-meta><kwd-group><label>Taxon classification</label><kwd><named-content content-type="kingdom">Animalia</named-content></kwd><kwd><named-content content-type="order">Isoptera</named-content></kwd><kwd><named-content content-type="family">Termitidae</named-content></kwd></kwd-group><mixed-citation publication-type="journal"><person-group><name><surname>Scheffrahn</surname><given-names>Rudolf H.</given-names></name></person-group><article-title><italic><tp:taxon-name><tp:taxon-name-part taxon-name-part-type="genus">Parvitermes</tp:taxon-name-part></tp:taxon-name></italic> (<tp:taxon-name><tp:taxon-name-part taxon-name-part-type="order">Isoptera</tp:taxon-name-part></tp:taxon-name>, <tp:taxon-name><tp:taxon-name-part taxon-name-part-type="family">Termitidae</tp:taxon-name-part></tp:taxon-name>, <tp:taxon-name><tp:taxon-name-part taxon-name-part-type="subfamily">Nasutitermitinae</tp:taxon-name-part></tp:taxon-name>) in Central America: Two new termite species and reassignment of <italic><tp:taxon-name><tp:taxon-name-part taxon-name-part-type="genus">Nasutitermes</tp:taxon-name-part> <tp:taxon-name-part taxon-name-part-type="species">mexicanus</tp:taxon-name-part></tp:taxon-name></italic></article-title><source>Zookeys</source><day>15</day><month>9</month><year>2016</year><volume>2016</volume><issue>617</issue><fpage>47</fpage><lpage>63</lpage><pub-id pub-id-type="doi">10.3897/zookeys.617.10040</pub-id></mixed-citation></tp:treatment-meta><tp:nomenclature><tp:taxon-name>
              <tp:taxon-name-part taxon-name-part-type="genus">Parvitermes</tp:taxon-name-part>
              <tp:taxon-name-part taxon-name-part-type="species">mesoamericanus</tp:taxon-name-part>
              <object-id xmlns:xlink="http://www.w3.org/1999/xlink" content-type="zoobank" xlink:type="simple">http://zoobank.org/C83A167F-3E4F-43DE-9329-9232DD812A92</object-id>
            </tp:taxon-name><tp:taxon-status xmlns:xlink="http://www.w3.org/1999/xlink" xlink:type="simple">sp. n.</tp:taxon-status></tp:nomenclature><tp:treatment-sec sec-type="Type-locality" id="SECID0EODAG"><title>Type-locality.</title><p>Honduras, S. Pinalillo, <named-content xmlns:xlink="http://www.w3.org/1999/xlink" content-type="dwc:verbatimCoordinates" xlink:type="simple"><named-content content-type="geo-json" specific-use="{&#34;type&#34;:&#34;Point&#34;,&#34;coordinates&#34;:[-88.216000,15.086000]}" id="NCID0EXDAG" xlink:type="simple">15.0860, -88.2160</named-content></named-content>, 144 m elev.</p></tp:treatment-sec><tp:treatment-sec sec-type="Holotype" id="SECID0E3DAG"><title>Holotype.</title><p>Soldier, 2 Jun 2007, Scheffrahn et al. cols., <named-content xmlns:xlink="http://www.w3.org/1999/xlink" content-type="dwc:institutional_code" xlink:type="simple">UF</named-content> no. HN822 (in microvial).</p></tp:treatment-sec><tp:treatment-sec sec-type="Paratypes" id="SECID0EKEAG"><title>Paratypes.</title><p>GUATEMALA: Salama, <named-content xmlns:xlink="http://www.w3.org/1999/xlink" content-type="dwc:verbatimCoordinates" xlink:type="simple"><named-content content-type="geo-json" specific-use="{&#34;type&#34;:&#34;Point&#34;,&#34;coordinates&#34;:[-90.326100,15.105500]}" id="NCID0ETEAG" xlink:type="simple">15.1055, -90.3261</named-content></named-content> , 28 May 2006, Scheffrahn et al., GUA16; Road to Rabinal, <named-content xmlns:xlink="http://www.w3.org/1999/xlink" content-type="dwc:verbatimCoordinates" xlink:type="simple"><named-content content-type="geo-json" specific-use="{&#34;type&#34;:&#34;Point&#34;,&#34;coordinates&#34;:[-90.372200,15.104500]}" id="NCID0E2EAG" xlink:type="simple">15.1045, -90.3722</named-content></named-content>, 28 May 2006, Scheffrahn et al., GUA33; HONDURAS: Coyolito, <named-content xmlns:xlink="http://www.w3.org/1999/xlink" content-type="dwc:verbatimCoordinates" xlink:type="simple"><named-content content-type="geo-json" specific-use="{&#34;type&#34;:&#34;Point&#34;,&#34;coordinates&#34;:[-87.622700,13.314900]}" id="NCID0EDFAG" xlink:type="simple">13.3149, -87.6227</named-content></named-content>, 31 May 2007, Scheffrahn et al., HN431; NICARAGUA: Los Cardones, <named-content xmlns:xlink="http://www.w3.org/1999/xlink" content-type="dwc:verbatimCoordinates" xlink:type="simple"><named-content content-type="geo-json" specific-use="{&#34;type&#34;:&#34;Point&#34;,&#34;coordinates&#34;:[-86.053400,12.885100]}" id="NCID0ELFAG" xlink:type="simple">12.8851, -86.0534</named-content></named-content>, 30 May 2004, Scheffrahn et al., NI114.</p><!--PageBreak--></tp:treatment-sec><tp:treatment-sec sec-type="Imago" id="SECID0ERFAG"><title>Imago.</title><p>Unknown.</p></tp:treatment-sec><tp:treatment-sec sec-type="Soldier" id="SECID0EWFAG"><title>Soldier</title><p>(Table <xref ref-type="table" rid="T3">3</xref>, Figs <xref ref-type="fig" rid="F2">2D</xref>, <xref ref-type="fig" rid="F3">3CD</xref>, <xref ref-type="fig" rid="F8">8</xref>). Monomorphic. Head capsule and pronotum light orange-brown; nasus darker. In dorsal view, cephalic gland duct partially or completely visible from nasus to reservoir. Many small, some medium, and a few longer setae scattered on head; setae on nasus small and numerous. In dorsal view, head capsule outline, without nasus, ovoid; nasus about 2/3 as long as rest of head capsule; head capsule barely constricted behind antennal sockets; widest in middle. In lateral view, vertex nearly in a flat plane; vertex and ventral margin of head capsule converge to front. In dorsal view nasus is narrowly conical, about thrice its width at base compared to midpoint; In lateral view nasus conical; projecting directly anterior below plane of vertex. Mandibles with short, very narrow, points. Antennal with 12 articles (1&gt;2&lt;3=4). Hind tibia about as long as or shorter than maximum head width. Pronotum with scattered microscopic setae (0.05 mm); anterior lobe evenly convex and ca. 90° from plane of posterior lobe, posterior lobe more blunt. Each tergite with 3-4 long (0.13 mm) setae and dozens of microscopic (0.05 mm) setae. <abbrev xmlns:xlink="http://www.w3.org/1999/xlink" xlink:title="enteric valve armature" id="ABBRID0EMGAG" xlink:type="simple">EVA</abbrev> consists of three irregular rows of about 8-12 long subtriangulate, and very slightly down-curved spines; a few small scale-like spines in the anterior ring.</p><table-wrap id="T3" position="float" orientation="portrait"><label>Table 3.</label><caption><p>Measurements (mm) of <italic><tp:taxon-name><tp:taxon-name-part taxon-name-part-type="genus">Parvitermes</tp:taxon-name-part> <tp:taxon-name-part taxon-name-part-type="species">mesoamericanus</tp:taxon-name-part></tp:taxon-name></italic> sp. n. soldiers.</p></caption><table id="TID0EYTAG" rules="all"><tbody><tr><th rowspan="1" colspan="1">Colony</th><th rowspan="1" colspan="1">Head length to end of nasus</th><th rowspan="1" colspan="1">Head width (max.)</th><th rowspan="1" colspan="1">Pronotal width</th><th rowspan="1" colspan="1">Hind tibia length</th></tr><tr><td rowspan="1" colspan="1">GUA16 (n=12)</td><td rowspan="1" colspan="1">1.38–1.50</td><td rowspan="1" colspan="1">0.76–0.84</td><td rowspan="1" colspan="1">0.36–0.41</td><td rowspan="1" colspan="1">0.66–0.78</td></tr><tr><td rowspan="1" colspan="1">GUA33 (n=12)</td><td rowspan="1" colspan="1">1.48–1.63</td><td rowspan="1" colspan="1">0.83–0.91</td><td rowspan="1" colspan="1">0.42–0.48</td><td rowspan="1" colspan="1">0.76–0.84</td></tr><tr><td rowspan="1" colspan="1">HN431 (n=12)</td><td rowspan="1" colspan="1">1.37–1.49</td><td rowspan="1" colspan="1">0.76–0.82</td><td rowspan="1" colspan="1">0.41–0.43</td><td rowspan="1" colspan="1">0.68–0.76</td></tr><tr><td rowspan="1" colspan="1">HN822 (n=10)</td><td rowspan="1" colspan="1">1.37–1.46</td><td rowspan="1" colspan="1">0.71–0.80</td><td rowspan="1" colspan="1">0.36–0.39</td><td rowspan="1" colspan="1">0.64–0.75</td></tr><tr><td rowspan="1" colspan="1">NI114 (n=12)</td><td rowspan="1" colspan="1">1.30–1.43</td><td rowspan="1" colspan="1">0.69–0.75</td><td rowspan="1" colspan="1">0.40–0.42</td><td rowspan="1" colspan="1">0.64–0.75</td></tr><tr><td rowspan="1" colspan="1">Range</td><td rowspan="1" colspan="1">1.30–1.63</td><td rowspan="1" colspan="1">0.69–0.91</td><td rowspan="1" colspan="1">0.36–0.48</td><td rowspan="1" colspan="1">0.64–0.84</td></tr><tr><td rowspan="1" colspan="1">Mean</td><td rowspan="1" colspan="1">1.44</td><td rowspan="1" colspan="1">0.78</td><td rowspan="1" colspan="1">0.40</td><td rowspan="1" colspan="1">0.72</td></tr></tbody></table></table-wrap><fig id="F8" position="float" orientation="portrait"><label>Figure 8.</label><caption><p>Field photograph of <italic><tp:taxon-name><tp:taxon-name-part taxon-name-part-type="genus">Parvitermes</tp:taxon-name-part> <tp:taxon-name-part taxon-name-part-type="species">mesoamericanus</tp:taxon-name-part></tp:taxon-name></italic> sp. n. foragers feeding within a crevice of damp wood (Coyolito, Honduras; paratype locality, HN431).</p></caption><graphic xmlns:xlink="http://www.w3.org/1999/xlink" xlink:href="zookeys-617-047-g008.jpg" position="float" orientation="portrait" xlink:type="simple" id="oo_103162.jpg"/></fig></tp:treatment-sec><tp:treatment-sec sec-type="Worker" id="SECID0E5LAG"><title>Worker</title><p>(Table <xref ref-type="table" rid="T4">4</xref>, Figs <xref ref-type="fig" rid="F2">2C</xref>, <xref ref-type="fig" rid="F4">4B</xref>, <xref ref-type="fig" rid="F5">5B</xref>, <xref ref-type="fig" rid="F6">6B</xref>, <xref ref-type="fig" rid="F8">8</xref>). Monomorphic. Head capsule very pale yellow with two slightly darker yellowish-orange dorso-lateral patches; pronotum very pale yellow; body, antennae, and legs hyaline. Antennal with 12-13 articles. Postclypeus considerably inflated in lateral view; scattered short, medium, and a few longer setae on head capsule. Abdomen with many short and longer setae. Mandibles with about eight ridges on molar plate, molar plate with slight dorsal notch; apical and first marginal teeth of similar shape and projection; third marginal smaller, separated from first by slightly emarginate cutting edge. Gut with very long <abbrev xmlns:xlink="http://www.w3.org/1999/xlink" xlink:title="first proctodeal segment" id="ABBRID0E3MAG" xlink:type="simple">P1</abbrev>; U-shaped turn near midpoint, bottom of turn extending to ventro-lateral aspect of abdomen. <abbrev xmlns:xlink="http://www.w3.org/1999/xlink" xlink:title="enteric valve armature" id="ABBRID0EANAG" xlink:type="simple">EVA</abbrev> consists of three irregular rows of about 8-12 long subtriangulate, and very slightly down-curved spines; three patches with small scale-like spines in the anterior ring.</p><table-wrap id="T4" position="float" orientation="portrait"><label>Table 4.</label><caption><p>Measurements (mm) of <italic><tp:taxon-name><tp:taxon-name-part taxon-name-part-type="genus">Parvitermes</tp:taxon-name-part> <tp:taxon-name-part taxon-name-part-type="species">mesoamericanus</tp:taxon-name-part></tp:taxon-name></italic> sp. n. workers.</p></caption><table id="TID0EW2AG" rules="all"><tbody><tr><th rowspan="1" colspan="1">Colony</th><th rowspan="1" colspan="1">Head length to end of postclypeus</th><th rowspan="1" colspan="1">Postclypeal length</th><th rowspan="1" colspan="1">Head width</th><th rowspan="1" colspan="1">Pronotal width</th><th rowspan="1" colspan="1">Hind tibia length</th></tr><tr><td rowspan="1" colspan="1">GUA16 (n=12)</td><td rowspan="1" colspan="1">0.74–0.92</td><td rowspan="1" colspan="1">0.17–0.23</td><td rowspan="1" colspan="1">0.80–0.92</td><td rowspan="1" colspan="1">0.39–0.52</td><td rowspan="1" colspan="1">0.54–0.75</td></tr><tr><td rowspan="1" colspan="1">GUA33 (n=12)</td><td rowspan="1" colspan="1">0.85–0.98</td><td rowspan="1" colspan="1">0.20–0.23</td><td rowspan="1" colspan="1">0.87–0.92</td><td rowspan="1" colspan="1">0.44–0.54</td><td rowspan="1" colspan="1">0.63–0.80</td></tr><tr><td rowspan="1" colspan="1">HN431 (n=12)</td><td rowspan="1" colspan="1">0.70–0.88</td><td rowspan="1" colspan="1">0.17–0.20</td><td rowspan="1" colspan="1">0.77–0.90</td><td rowspan="1" colspan="1">0.37–0.48</td><td rowspan="1" colspan="1">0.53–0.70</td></tr><tr><td rowspan="1" colspan="1">HN822 (n=10)</td><td rowspan="1" colspan="1">0.76–0.86</td><td rowspan="1" colspan="1">0.17–0.20</td><td rowspan="1" colspan="1">0.76–0.86</td><td rowspan="1" colspan="1">0.36–0.46</td><td rowspan="1" colspan="1">0.58–0.74</td></tr><tr><td rowspan="1" colspan="1">NI114 (n=12)</td><td rowspan="1" colspan="1">0.76–0.85</td><td rowspan="1" colspan="1">0.18–0.20</td><td rowspan="1" colspan="1">0.77–0.86</td><td rowspan="1" colspan="1">0.40–0.46</td><td rowspan="1" colspan="1">0.60–0.75</td></tr><tr><td rowspan="1" colspan="1">Range</td><td rowspan="1" colspan="1">0.70–0.98</td><td rowspan="1" colspan="1">0.17–0.23</td><td rowspan="1" colspan="1">0.76–0.92</td><td rowspan="1" colspan="1">0.36–0.54</td><td rowspan="1" colspan="1">0.53–0.80</td></tr><tr><td rowspan="1" colspan="1">Mean</td><td rowspan="1" colspan="1">0.83</td><td rowspan="1" colspan="1">0.20</td><td rowspan="1" colspan="1">0.84</td><td rowspan="1" colspan="1">0.45</td><td rowspan="1" colspan="1">0.66</td></tr></tbody></table></table-wrap></tp:treatment-sec><tp:treatment-sec sec-type="etymology" id="SECID0ETSAG"><title>Etymology and distribution.</title><p>Named for Middle America which encompasses Guatemala, Honduras, and Nicaragua; the known range of this termite. The distribution habitat of <italic><tp:taxon-name><tp:taxon-name-part taxon-name-part-type="genus">Parvitermes</tp:taxon-name-part> <tp:taxon-name-part taxon-name-part-type="species">mesoamericanus</tp:taxon-name-part></tp:taxon-name></italic> (Fig. <xref ref-type="fig" rid="F7">7</xref>) is more xeric than adjacent regions lacking this termite.</p><!--PageBreak--><!--PageBreak--></tp:treatment-sec><tp:treatment-sec sec-type="comparisons" id="SECID0EJTAG"><title>Comparisons.</title><p>The soldier of <italic><tp:taxon-name><tp:taxon-name-part taxon-name-part-type="genus">Parvitermes</tp:taxon-name-part> <tp:taxon-name-part taxon-name-part-type="species">mesoamericanus</tp:taxon-name-part></tp:taxon-name></italic> has the nasus directed forward, the head capsule widest in the middle, a few scattered long setae on the vertex, and points on the mandibular stubs while in <italic><tp:taxon-name><tp:taxon-name-part taxon-name-part-type="genus">Parvitermes</tp:taxon-name-part> <tp:taxon-name-part taxon-name-part-type="species">mexicanus</tp:taxon-name-part></tp:taxon-name></italic>, the nasus is slightly upturned, the head is widest in the posterior third, the vertex lacks scattered long setae, and the mandibular stubs have points. The worker of <italic><tp:taxon-name><tp:taxon-name-part taxon-name-part-type="genus">Parvitermes</tp:taxon-name-part> <tp:taxon-name-part taxon-name-part-type="species">mesoamericanus</tp:taxon-name-part></tp:taxon-name></italic> has a much longer and more ventrally positioned <abbrev xmlns:xlink="http://www.w3.org/1999/xlink" xlink:title="first proctodeal segment" id="ABBRID0ENUAG" xlink:type="simple">P1</abbrev>, stouter and less curved <abbrev xmlns:xlink="http://www.w3.org/1999/xlink" xlink:title="enteric valve armature" id="ABBRID0ERUAG" xlink:type="simple">EVA</abbrev> spines, and longer setae on the vertex, while in <italic><tp:taxon-name><tp:taxon-name-part taxon-name-part-type="genus">Parvitermes</tp:taxon-name-part> <tp:taxon-name-part taxon-name-part-type="species">mexicanus</tp:taxon-name-part></tp:taxon-name></italic> the <abbrev xmlns:xlink="http://www.w3.org/1999/xlink" xlink:title="first proctodeal segment" id="ABBRID0E6UAG" xlink:type="simple">P1</abbrev> is shorter and more dorsal, the <abbrev xmlns:xlink="http://www.w3.org/1999/xlink" xlink:title="enteric valve armature" id="ABBRID0EDVAG" xlink:type="simple">EVA</abbrev> spines are thinner and more curved, and the setae on the vertex are shorter. The <italic><tp:taxon-name><tp:taxon-name-part taxon-name-part-type="genus">Parvitermes</tp:taxon-name-part> <tp:taxon-name-part taxon-name-part-type="species">mesoamericanus</tp:taxon-name-part></tp:taxon-name></italic> worker is proportionally smaller to its soldier as compared <italic><tp:taxon-name><tp:taxon-name-part taxon-name-part-type="genus">Parvitermes</tp:taxon-name-part> <tp:taxon-name-part taxon-name-part-type="species">mexicanus</tp:taxon-name-part></tp:taxon-name></italic>. Both castes of <italic><tp:taxon-name><tp:taxon-name-part taxon-name-part-type="genus">Parvitermes</tp:taxon-name-part> <tp:taxon-name-part taxon-name-part-type="species">mexicanus</tp:taxon-name-part></tp:taxon-name></italic> have longer hind tibia than <italic><tp:taxon-name><tp:taxon-name-part taxon-name-part-type="genus">Parvitermes</tp:taxon-name-part> <tp:taxon-name-part taxon-name-part-type="species">mesoamericanus</tp:taxon-name-part></tp:taxon-name></italic>.</p></tp:treatment-sec><tp:treatment-sec><!--Section generated to contain objects referenced in tp:taxon-treatment.--><fig id="F2" position="float" orientation="portrait"><label>Figure 2.</label><caption><p>Enteric valve armatures. <italic><tp:taxon-name><tp:taxon-name-part taxon-name-part-type="genus">Parvitermes</tp:taxon-name-part> <tp:taxon-name-part taxon-name-part-type="species">mexicanus</tp:taxon-name-part></tp:taxon-name></italic> comb. n., <bold>A</bold> worker <bold>B</bold> soldier. <italic><tp:taxon-name><tp:taxon-name-part taxon-name-part-type="genus">Parvitermes</tp:taxon-name-part> <tp:taxon-name-part taxon-name-part-type="species">mesoamericanus</tp:taxon-name-part></tp:taxon-name></italic> sp. n. <bold>C</bold> worker <bold>D</bold> soldier. <italic><tp:taxon-name><tp:taxon-name-part taxon-name-part-type="genus">Parvitermes</tp:taxon-name-part> <tp:taxon-name-part taxon-name-part-type="species">yucatanus</tp:taxon-name-part></tp:taxon-name></italic> sp. n. <bold>E</bold> worker <bold>F</bold> soldier. Posterior (end attached to P3) at top of each image.</p></caption><graphic xmlns:xlink="http://www.w3.org/1999/xlink" xlink:href="zookeys-617-047-g002.jpg" position="float" orientation="portrait" xlink:type="simple" id="oo_103156.jpg"/></fig><fig id="F3" position="float" orientation="portrait"><label>Figure 3.</label><caption><p>
          <italic><tp:taxon-name><tp:taxon-name-part taxon-name-part-type="genus">Parvitermes</tp:taxon-name-part></tp:taxon-name></italic> soldier head capsule. <italic><tp:taxon-name><tp:taxon-name-part taxon-name-part-type="genus">Parvitermes</tp:taxon-name-part> <tp:taxon-name-part taxon-name-part-type="species">mexicanus</tp:taxon-name-part></tp:taxon-name></italic> comb. n., <bold>A</bold> dorsal <bold>B</bold> lateral. <italic><tp:taxon-name><tp:taxon-name-part taxon-name-part-type="genus">Parvitermes</tp:taxon-name-part> <tp:taxon-name-part taxon-name-part-type="species">mesoamericanus</tp:taxon-name-part></tp:taxon-name></italic> sp. n. <bold>C</bold> dorsal <bold>D</bold> lateral. <italic><tp:taxon-name><tp:taxon-name-part taxon-name-part-type="genus">Parvitermes</tp:taxon-name-part> <tp:taxon-name-part taxon-name-part-type="species">yucatanus</tp:taxon-name-part></tp:taxon-name></italic> sp. n. <bold>E</bold> dorsal <bold>F</bold> lateral.</p></caption><graphic xmlns:xlink="http://www.w3.org/1999/xlink" xlink:href="zookeys-617-047-g003.jpg" position="float" orientation="portrait" xlink:type="simple" id="oo_103157.jpg"/></fig><fig id="F4" position="float" orientation="portrait"><label>Figure 4.</label><caption><p>
          <italic><tp:taxon-name><tp:taxon-name-part taxon-name-part-type="genus">Parvitermes</tp:taxon-name-part></tp:taxon-name></italic> worker head and thorax, lateral views. <bold>A</bold> <italic><tp:taxon-name><tp:taxon-name-part taxon-name-part-type="genus">Parvitermes</tp:taxon-name-part> <tp:taxon-name-part taxon-name-part-type="species">mexicanus</tp:taxon-name-part></tp:taxon-name></italic> comb. n. <bold>B</bold> <italic><tp:taxon-name><tp:taxon-name-part taxon-name-part-type="genus">Parvitermes</tp:taxon-name-part> <tp:taxon-name-part taxon-name-part-type="species">mesoamericanus</tp:taxon-name-part></tp:taxon-name></italic> sp. n. <bold>C</bold> <italic><tp:taxon-name><tp:taxon-name-part taxon-name-part-type="genus">Parvitermes</tp:taxon-name-part> <tp:taxon-name-part taxon-name-part-type="species">yucatanus</tp:taxon-name-part></tp:taxon-name></italic> sp. n.</p></caption><graphic xmlns:xlink="http://www.w3.org/1999/xlink" xlink:href="zookeys-617-047-g004.jpg" position="float" orientation="portrait" xlink:type="simple" id="oo_103158.jpg"/></fig><fig id="F5" position="float" orientation="portrait"><label>Figure 5.</label><caption><p>
          <italic><tp:taxon-name><tp:taxon-name-part taxon-name-part-type="genus">Parvitermes</tp:taxon-name-part></tp:taxon-name></italic> worker bodies with <abbrev xmlns:xlink="http://www.w3.org/1999/xlink" xlink:title="first proctodeal segment" id="ABBRID0EQCAE" xlink:type="simple">P1</abbrev> highlighted. <bold>A</bold> <italic><tp:taxon-name><tp:taxon-name-part taxon-name-part-type="genus">Parvitermes</tp:taxon-name-part> <tp:taxon-name-part taxon-name-part-type="species">mexicanus</tp:taxon-name-part></tp:taxon-name></italic> comb. n., dorsolateral view <bold>B</bold> <italic><tp:taxon-name><tp:taxon-name-part taxon-name-part-type="genus">Parvitermes</tp:taxon-name-part> <tp:taxon-name-part taxon-name-part-type="species">mesoamericanus</tp:taxon-name-part></tp:taxon-name></italic> sp. n., ventrolateral view <bold>C</bold> <italic><tp:taxon-name><tp:taxon-name-part taxon-name-part-type="genus">Parvitermes</tp:taxon-name-part> <tp:taxon-name-part taxon-name-part-type="species">yucatanus</tp:taxon-name-part></tp:taxon-name></italic> sp. n., ventrolateral view.</p></caption><graphic xmlns:xlink="http://www.w3.org/1999/xlink" xlink:href="zookeys-617-047-g005.jpg" position="float" orientation="portrait" xlink:type="simple" id="oo_103159.jpg"/></fig><fig id="F6" position="float" orientation="portrait"><label>Figure 6.</label><caption><p>
          <italic><tp:taxon-name><tp:taxon-name-part taxon-name-part-type="genus">Parvitermes</tp:taxon-name-part></tp:taxon-name></italic> ventral views of left worker mandibles. <bold>A</bold> <italic><tp:taxon-name><tp:taxon-name-part taxon-name-part-type="genus">Parvitermes</tp:taxon-name-part> <tp:taxon-name-part taxon-name-part-type="species">mexicanus</tp:taxon-name-part></tp:taxon-name></italic> comb. n. <bold>B</bold> <italic><tp:taxon-name><tp:taxon-name-part taxon-name-part-type="genus">Parvitermes</tp:taxon-name-part> <tp:taxon-name-part taxon-name-part-type="species">mesoamericanus</tp:taxon-name-part></tp:taxon-name></italic> sp. n. <bold>C</bold> <italic><tp:taxon-name><tp:taxon-name-part taxon-name-part-type="genus">Parvitermes</tp:taxon-name-part> <tp:taxon-name-part taxon-name-part-type="species">yucatanus</tp:taxon-name-part></tp:taxon-name></italic> sp. n.</p></caption><graphic xmlns:xlink="http://www.w3.org/1999/xlink" xlink:href="zookeys-617-047-g006.jpg" position="float" orientation="portrait" xlink:type="simple" id="oo_103160.jpg"/></fig><fig id="F7" position="float" orientation="portrait"><label>Figure 7.</label><caption><p>Collection localities of three <italic><tp:taxon-name><tp:taxon-name-part taxon-name-part-type="genus">Parvitermes</tp:taxon-name-part></tp:taxon-name></italic> species in the <named-content xmlns:xlink="http://www.w3.org/1999/xlink" content-type="dwc:institutional_code" xlink:type="simple">UF</named-content> Termite collection. The far western sample of <italic><tp:taxon-name><tp:taxon-name-part taxon-name-part-type="genus">Parvitermes</tp:taxon-name-part> <tp:taxon-name-part taxon-name-part-type="species">mexicanus</tp:taxon-name-part></tp:taxon-name></italic> comb. n. was taken near the type locality.</p></caption><graphic xmlns:xlink="http://www.w3.org/1999/xlink" xlink:href="zookeys-617-047-g007.jpg" position="float" orientation="portrait" xlink:type="simple" id="oo_103161.jpg"/></fig></tp:treatment-sec></tp:taxon-treatment>
