# Supplementary material for: Parvitermes (Isoptera, Termitidae, Nasutitermitinae) in Central America: Two new termite species and reassignment of Nasutitermes mexicanus
Source: Zookeys. 2016 Sep 15;(617):47–63. doi: 10.3897/zookeys.617.10040 (PMC5027770; doi:10.3897/zookeys.617.10040)
Supplement: XML Treatment for Parvitermes yucatanus [file zookeys.617.10040-treatment4.xml]

<!DOCTYPE tp:taxon-treatment
  PUBLIC "-//TaxonX//DTD Taxonomic Treatment Publishing DTD v0 20100105//EN" "tax-treatment-NSO.dtd">
<tp:taxon-treatment xmlns:tp="http://www.plazi.org/taxpub"><tp:treatment-meta><kwd-group><label>Taxon classification</label><kwd><named-content content-type="kingdom">Animalia</named-content></kwd><kwd><named-content content-type="order">Isoptera</named-content></kwd><kwd><named-content content-type="family">Termitidae</named-content></kwd></kwd-group><mixed-citation publication-type="journal"><person-group><name><surname>Scheffrahn</surname><given-names>Rudolf H.</given-names></name></person-group><article-title><italic><tp:taxon-name><tp:taxon-name-part taxon-name-part-type="genus">Parvitermes</tp:taxon-name-part></tp:taxon-name></italic> (<tp:taxon-name><tp:taxon-name-part taxon-name-part-type="order">Isoptera</tp:taxon-name-part></tp:taxon-name>, <tp:taxon-name><tp:taxon-name-part taxon-name-part-type="family">Termitidae</tp:taxon-name-part></tp:taxon-name>, <tp:taxon-name><tp:taxon-name-part taxon-name-part-type="subfamily">Nasutitermitinae</tp:taxon-name-part></tp:taxon-name>) in Central America: Two new termite species and reassignment of <italic><tp:taxon-name><tp:taxon-name-part taxon-name-part-type="genus">Nasutitermes</tp:taxon-name-part> <tp:taxon-name-part taxon-name-part-type="species">mexicanus</tp:taxon-name-part></tp:taxon-name></italic></article-title><source>Zookeys</source><day>15</day><month>9</month><year>2016</year><volume>2016</volume><issue>617</issue><fpage>47</fpage><lpage>63</lpage><pub-id pub-id-type="doi">10.3897/zookeys.617.10040</pub-id></mixed-citation></tp:treatment-meta><tp:nomenclature><tp:taxon-name>
              <tp:taxon-name-part taxon-name-part-type="genus">Parvitermes</tp:taxon-name-part>
              <tp:taxon-name-part taxon-name-part-type="species">yucatanus</tp:taxon-name-part>
              <object-id xmlns:xlink="http://www.w3.org/1999/xlink" content-type="zoobank" xlink:type="simple">http://zoobank.org/0A5B0FFA-48A8-4DF0-84EA-0051AD9CA0E5</object-id>
            </tp:taxon-name><tp:taxon-status xmlns:xlink="http://www.w3.org/1999/xlink" xlink:type="simple">sp. n.</tp:taxon-status></tp:nomenclature><tp:treatment-sec sec-type="Type-locality" id="SECID0ETXAG"><title>Type-locality.</title><p>
              <bold>Mexico</bold>, 0.9 km N. gate of Punta Sam, <named-content xmlns:xlink="http://www.w3.org/1999/xlink" content-type="dwc:verbatimCoordinates" xlink:type="simple"><named-content content-type="geo-json" specific-use="{&#34;type&#34;:&#34;Point&#34;,&#34;coordinates&#34;:[-86.805600,21.242300]}" id="NCID0E5XAG" xlink:type="simple">21.2423, -86.8056</named-content></named-content>, 2 m elev.</p></tp:treatment-sec><tp:treatment-sec sec-type="Holotype" id="SECID0EDYAG"><title>Holotype.</title><p>Soldier. 9 Dec 1997, J. Chase, J. Mangold cols., <named-content xmlns:xlink="http://www.w3.org/1999/xlink" content-type="dwc:institutional_code" xlink:type="simple">UF</named-content> col. no. MX161 (in microvial).</p></tp:treatment-sec><tp:treatment-sec sec-type="Paratypes" id="SECID0ERYAG"><title>Paratypes.</title><p>GUATEMALA: P. N. Tikal, <named-content xmlns:xlink="http://www.w3.org/1999/xlink" content-type="dwc:verbatimCoordinates" xlink:type="simple"><named-content content-type="geo-json" specific-use="{&#34;type&#34;:&#34;Point&#34;,&#34;coordinates&#34;:[-89.680300,17.137100]}" id="NCID0E1YAG" xlink:type="simple">17.1371, -89.6803</named-content></named-content>, 30 May 2006, Scheffrahn et al., GUA222; MEXICO: Hwy 307, 1 km S Marine, <named-content xmlns:xlink="http://www.w3.org/1999/xlink" content-type="dwc:verbatimCoordinates" xlink:type="simple"><named-content content-type="geo-json" specific-use="{&#34;type&#34;:&#34;Point&#34;,&#34;coordinates&#34;:[-87.142400,20.580300]}" id="NCID0ECZAG" xlink:type="simple">20.5803, -87.1424</named-content></named-content>, 8 Dec 1997, J. Chase, J. Mangold, MX148; same data, MX152; Chicana Ecovillage, <named-content xmlns:xlink="http://www.w3.org/1999/xlink" content-type="dwc:verbatimCoordinates" xlink:type="simple"><named-content content-type="geo-json" specific-use="{&#34;type&#34;:&#34;Point&#34;,&#34;coordinates&#34;:[-89.484600,18.517800]}" id="NCID0EKZAG" xlink:type="simple">18.5178, -89.4846</named-content></named-content>, 21 Jan 2001, MX281; 10.5 km W Coba toward Chemax, <named-content xmlns:xlink="http://www.w3.org/1999/xlink" content-type="dwc:verbatimCoordinates" xlink:type="simple"><named-content content-type="geo-json" specific-use="{&#34;type&#34;:&#34;Point&#34;,&#34;coordinates&#34;:[-87.804900,20.551400]}" id="NCID0ESZAG" xlink:type="simple">20.5514, -87.8049</named-content></named-content>, 22 Jan 2003, J. Chase, J. Mangold, MX492.</p></tp:treatment-sec><tp:treatment-sec sec-type="Alate" id="SECID0EXZAG"><title>Alate.</title><p>Unknown.</p></tp:treatment-sec><tp:treatment-sec sec-type="Soldier" id="SECID0E3ZAG"><title>Soldier.</title><p>(Table <xref ref-type="table" rid="T5">5</xref>, Figs <xref ref-type="fig" rid="F2">2F</xref>, <xref ref-type="fig" rid="F3">3E, F</xref>). In all respects, similar to <italic><tp:taxon-name><tp:taxon-name-part taxon-name-part-type="genus">Parvitermes</tp:taxon-name-part> <tp:taxon-name-part taxon-name-part-type="species">mesoamericanus</tp:taxon-name-part></tp:taxon-name></italic> except for the following: In dorsal view nasus conical, about 1.6x its width at base compared to midpoint; in lateral view nasus broadly conical. Mandibles with short, very narrow, points. Antennal with 11-12 articles (1&gt;2&lt;3=4). Hind tibia usually shorter than maximum head width. Pronotum with a few longer setae (0.10 mm) along margin of anterior lobe.</p><table-wrap id="T5" position="float" orientation="portrait"><label>Table 5.</label><caption><p>Measurements (mm) of <italic><tp:taxon-name><tp:taxon-name-part taxon-name-part-type="genus">Parvitermes</tp:taxon-name-part> <tp:taxon-name-part taxon-name-part-type="species">yucatanus</tp:taxon-name-part></tp:taxon-name></italic> sp. n. soldiers.</p></caption><table id="TID0EXFBG" rules="all"><tbody><tr><th rowspan="1" colspan="1">Colony</th><th rowspan="1" colspan="1">Head length to end of nasus</th><th rowspan="1" colspan="1">Head width (max.)</th><th rowspan="1" colspan="1">Pronotal width</th><th rowspan="1" colspan="1">Hind tibia length</th></tr><tr><td rowspan="1" colspan="1">GUA222 (n=12)</td><td rowspan="1" colspan="1">1.36–1.45</td><td rowspan="1" colspan="1">0.70–0.78</td><td rowspan="1" colspan="1">0.36–0.40</td><td rowspan="1" colspan="1">0.65–0.70</td></tr><tr><td rowspan="1" colspan="1">MX148 (n=2)</td><td rowspan="1" colspan="1">1.28–1.29</td><td rowspan="1" colspan="1">0.66</td><td rowspan="1" colspan="1">0.36</td><td rowspan="1" colspan="1">0.58</td></tr><tr><td rowspan="1" colspan="1">MX152 (n=12)</td><td rowspan="1" colspan="1">1.34–1.42</td><td rowspan="1" colspan="1">0.68–0.74</td><td rowspan="1" colspan="1">0.34–0.40</td><td rowspan="1" colspan="1">0.64–0.70</td></tr><tr><td rowspan="1" colspan="1">MX161 (n=12)</td><td rowspan="1" colspan="1">1.36–1.46</td><td rowspan="1" colspan="1">0.74–0.78</td><td rowspan="1" colspan="1">0.38–0.44</td><td rowspan="1" colspan="1">0.66–0.74</td></tr><tr><td rowspan="1" colspan="1">MX281 (n=12)</td><td rowspan="1" colspan="1">1.38–1.45</td><td rowspan="1" colspan="1">0.72–0.78</td><td rowspan="1" colspan="1">0.34–0.39</td><td rowspan="1" colspan="1">0.64–0.76</td></tr><tr><td rowspan="1" colspan="1">MX492 (n=12)</td><td rowspan="1" colspan="1">1.32–1.42</td><td rowspan="1" colspan="1">0.72–0.78</td><td rowspan="1" colspan="1">0.34–0.38</td><td rowspan="1" colspan="1">0.64–0.70</td></tr><tr><td rowspan="1" colspan="1">Range</td><td rowspan="1" colspan="1">1.28–1.46</td><td rowspan="1" colspan="1">0.66–0.78</td><td rowspan="1" colspan="1">0.34–0.44</td><td rowspan="1" colspan="1">0.58–0.76</td></tr><tr><td rowspan="1" colspan="1">Mean</td><td rowspan="1" colspan="1">1.38</td><td rowspan="1" colspan="1">0.72</td><td rowspan="1" colspan="1">0.37</td><td rowspan="1" colspan="1">0.67</td></tr></tbody></table></table-wrap></tp:treatment-sec><tp:treatment-sec sec-type="Worker" id="SECID0E66AG"><title>Worker.</title><p>(Table <xref ref-type="table" rid="T6">6</xref>, Figs <xref ref-type="fig" rid="F2">2E</xref>, <xref ref-type="fig" rid="F4">4C</xref>, <xref ref-type="fig" rid="F5">5C</xref>, <xref ref-type="fig" rid="F6">6C</xref>). In all respects, similar to <italic><tp:taxon-name><tp:taxon-name-part taxon-name-part-type="genus">Parvitermes</tp:taxon-name-part> <tp:taxon-name-part taxon-name-part-type="species">mesoamericanus</tp:taxon-name-part></tp:taxon-name></italic> except for the following: Mandibles with about seven ridges on molar plate, mo<!--PageBreak--><!--PageBreak--><!--PageBreak--><!--PageBreak-->lar plate without dorsal notch; apical and first marginal teeth of similar shape and projection; third marginal smaller, separated from first by slightly concave cutting edge. <abbrev xmlns:xlink="http://www.w3.org/1999/xlink" xlink:title="enteric valve armature" id="ABBRID0EIBBG" xlink:type="simple">EVA</abbrev> consists of three irregular rows of about 7–12 long, narrow, subtriangulate, and slightly down-curved spines.</p><table-wrap id="T6" position="float" orientation="portrait"><label>Table 6.</label><caption><p>Measurements (mm) of <italic><tp:taxon-name><tp:taxon-name-part taxon-name-part-type="genus">Parvitermes</tp:taxon-name-part> <tp:taxon-name-part taxon-name-part-type="species">yucatanus</tp:taxon-name-part></tp:taxon-name></italic> sp. n. workers.</p></caption><table id="TID0ELNBG" rules="all"><tbody><tr><th rowspan="1" colspan="1">Colony</th><th rowspan="1" colspan="1">Head length to end of postclypeus</th><th rowspan="1" colspan="1">Postclypeal length</th><th rowspan="1" colspan="1">Head width</th><th rowspan="1" colspan="1">Pronotal width</th><th rowspan="1" colspan="1">Hind tibia length</th></tr><tr><td rowspan="1" colspan="1">GUA222 (n=12)</td><td rowspan="1" colspan="1">0.73–0.85</td><td rowspan="1" colspan="1">0.17–0.20</td><td rowspan="1" colspan="1">0.76–0.86</td><td rowspan="1" colspan="1">0.36–0.46</td><td rowspan="1" colspan="1">0.54–0.67</td></tr><tr><td rowspan="1" colspan="1">MX148 (n=4)</td><td rowspan="1" colspan="1">0.73–0.80</td><td rowspan="1" colspan="1">0.17–0.19</td><td rowspan="1" colspan="1">0.73–0.80</td><td rowspan="1" colspan="1">0.36–0.39</td><td rowspan="1" colspan="1">0.51–0.58</td></tr><tr><td rowspan="1" colspan="1">MX152 (n=12)</td><td rowspan="1" colspan="1">0.68–0.84</td><td rowspan="1" colspan="1">0.18–0.23</td><td rowspan="1" colspan="1">0.71–0.85</td><td rowspan="1" colspan="1">0.32–0.44</td><td rowspan="1" colspan="1">0.54–0.70</td></tr><tr><td rowspan="1" colspan="1">MX161 (n=12)</td><td rowspan="1" colspan="1">0.78–0.87</td><td rowspan="1" colspan="1">0.17–0.19</td><td rowspan="1" colspan="1">0.77–0.84</td><td rowspan="1" colspan="1">0.40–0.53</td><td rowspan="1" colspan="1">0.56–0.74</td></tr><tr><td rowspan="1" colspan="1">MX281 (n=12)</td><td rowspan="1" colspan="1">0.76–0.84</td><td rowspan="1" colspan="1">0.17–0.19</td><td rowspan="1" colspan="1">0.78–0.84</td><td rowspan="1" colspan="1">0.36–0.44</td><td rowspan="1" colspan="1">0.60–0.74</td></tr><tr><td rowspan="1" colspan="1">MX492 (n=12)</td><td rowspan="1" colspan="1">0.75–0.85</td><td rowspan="1" colspan="1">0.17–0.19</td><td rowspan="1" colspan="1">0.74–0.82</td><td rowspan="1" colspan="1">0.36–0.40</td><td rowspan="1" colspan="1">0.54–0.67</td></tr><tr><td rowspan="1" colspan="1">Range</td><td rowspan="1" colspan="1">0.68–0.87</td><td rowspan="1" colspan="1">0.17–0.23</td><td rowspan="1" colspan="1">0.71–0.86</td><td rowspan="1" colspan="1">0.32–0.53</td><td rowspan="1" colspan="1">0.51–0.74</td></tr><tr><td rowspan="1" colspan="1">Mean</td><td rowspan="1" colspan="1">0.78</td><td rowspan="1" colspan="1">0.18</td><td rowspan="1" colspan="1">0.79</td><td rowspan="1" colspan="1">0.38</td><td rowspan="1" colspan="1">0.61</td></tr></tbody></table></table-wrap></tp:treatment-sec><tp:treatment-sec sec-type="etymology" id="SECID0EOHBG"><title>Etymology and distribution.</title><p>Named for the Yucatan Peninsula which encompasses Belize, Mexico, and Guatemala; the known range of <italic><tp:taxon-name><tp:taxon-name-part taxon-name-part-type="genus">Parvitermes</tp:taxon-name-part> <tp:taxon-name-part taxon-name-part-type="species">yucatanus</tp:taxon-name-part></tp:taxon-name></italic> (Fig. <xref ref-type="fig" rid="F7">7</xref>). This region has a pronounced dry winter season.</p></tp:treatment-sec><tp:treatment-sec sec-type="comparisons" id="SECID0ECIBG"><title>Comparisons.</title><p>The soldiers of <italic><tp:taxon-name><tp:taxon-name-part taxon-name-part-type="genus">Parvitermes</tp:taxon-name-part> <tp:taxon-name-part taxon-name-part-type="species">yucatanus</tp:taxon-name-part></tp:taxon-name></italic> and <italic><tp:taxon-name><tp:taxon-name-part taxon-name-part-type="genus">Parvitermes</tp:taxon-name-part> <tp:taxon-name-part taxon-name-part-type="species">mesoamericanus</tp:taxon-name-part></tp:taxon-name></italic> are very similar with the following exception: the nasus of <italic><tp:taxon-name><tp:taxon-name-part taxon-name-part-type="genus">Parvitermes</tp:taxon-name-part> <tp:taxon-name-part taxon-name-part-type="species">yucatanus</tp:taxon-name-part></tp:taxon-name></italic>, in lateral view, is more conical and broader at the base than that of <italic><tp:taxon-name><tp:taxon-name-part taxon-name-part-type="genus">Parvitermes</tp:taxon-name-part> <tp:taxon-name-part taxon-name-part-type="species">mesoamericanus</tp:taxon-name-part></tp:taxon-name></italic>. The workers of <italic><tp:taxon-name><tp:taxon-name-part taxon-name-part-type="genus">Parvitermes</tp:taxon-name-part> <tp:taxon-name-part taxon-name-part-type="species">yucatanus</tp:taxon-name-part></tp:taxon-name></italic> and <italic><tp:taxon-name><tp:taxon-name-part taxon-name-part-type="genus">Parvitermes</tp:taxon-name-part> <tp:taxon-name-part taxon-name-part-type="species">mesoamericanus</tp:taxon-name-part></tp:taxon-name></italic> are indistinguishable. The distributions of <italic><tp:taxon-name><tp:taxon-name-part taxon-name-part-type="genus">Parvitermes</tp:taxon-name-part> <tp:taxon-name-part taxon-name-part-type="species">yucatanus</tp:taxon-name-part></tp:taxon-name></italic> and <italic><tp:taxon-name><tp:taxon-name-part taxon-name-part-type="genus">Parvitermes</tp:taxon-name-part> <tp:taxon-name-part taxon-name-part-type="species">mesoamericanus</tp:taxon-name-part></tp:taxon-name></italic> appear to be allopatric (Fig. <xref ref-type="fig" rid="F7">7</xref>) with the latter species occupying a more arid zone.</p></tp:treatment-sec><tp:treatment-sec sec-type="biology" id="SECID0E3KBG"><title>Biology.</title><p>The Central American <italic><tp:taxon-name><tp:taxon-name-part taxon-name-part-type="genus">Parvitermes</tp:taxon-name-part></tp:taxon-name></italic> are wood-surface feeders. They typically attack wood in contact with the ground where they encase their surroundings with dark carton material (Fig. <xref ref-type="fig" rid="F8">8</xref>) reminiscent of <italic><tp:taxon-name><tp:taxon-name-part taxon-name-part-type="genus">Amitermes</tp:taxon-name-part></tp:taxon-name></italic> and build narrow foraging galleries to above-ground feeding sites (<xref ref-type="bibr" rid="B10">Light 1933</xref>, <xref ref-type="bibr" rid="B25">Weesner 1970</xref> for <italic><tp:taxon-name><tp:taxon-name-part taxon-name-part-type="genus">Parvitermes</tp:taxon-name-part> <tp:taxon-name-part taxon-name-part-type="species">mexicanus</tp:taxon-name-part></tp:taxon-name></italic>). Colonies nest in the soil underneath rocks and logs where brood and larvae have been found in weak cells of thin dark carton. In the West Indies, <italic><tp:taxon-name><tp:taxon-name-part taxon-name-part-type="genus">Parvitermes</tp:taxon-name-part></tp:taxon-name></italic> are often col<!--PageBreak-->lected in hollowed-out stems of woody herbaceous plants (<italic><tp:taxon-name><tp:taxon-name-part taxon-name-part-type="genus">Parvitermes</tp:taxon-name-part> <tp:taxon-name-part taxon-name-part-type="species">brooksi</tp:taxon-name-part></tp:taxon-name></italic> and <italic><tp:taxon-name><tp:taxon-name-part taxon-name-part-type="genus">Parvitermes</tp:taxon-name-part> <tp:taxon-name-part taxon-name-part-type="species">wolcotti</tp:taxon-name-part></tp:taxon-name></italic>). In the arid lands of the Dominican Republic, <italic><tp:taxon-name><tp:taxon-name-part taxon-name-part-type="genus">Parvitermes</tp:taxon-name-part> <tp:taxon-name-part taxon-name-part-type="species">flaveolus</tp:taxon-name-part></tp:taxon-name></italic> attacks wooden fence posts, and after rains, will feed on dried grass bunches that they cover with a thin arcade of soil.</p></tp:treatment-sec><tp:treatment-sec><!--Section generated to contain objects referenced in tp:taxon-treatment.--><fig id="F2" position="float" orientation="portrait"><label>Figure 2.</label><caption><p>Enteric valve armatures. <italic><tp:taxon-name><tp:taxon-name-part taxon-name-part-type="genus">Parvitermes</tp:taxon-name-part> <tp:taxon-name-part taxon-name-part-type="species">mexicanus</tp:taxon-name-part></tp:taxon-name></italic> comb. n., <bold>A</bold> worker <bold>B</bold> soldier. <italic><tp:taxon-name><tp:taxon-name-part taxon-name-part-type="genus">Parvitermes</tp:taxon-name-part> <tp:taxon-name-part taxon-name-part-type="species">mesoamericanus</tp:taxon-name-part></tp:taxon-name></italic> sp. n. <bold>C</bold> worker <bold>D</bold> soldier. <italic><tp:taxon-name><tp:taxon-name-part taxon-name-part-type="genus">Parvitermes</tp:taxon-name-part> <tp:taxon-name-part taxon-name-part-type="species">yucatanus</tp:taxon-name-part></tp:taxon-name></italic> sp. n. <bold>E</bold> worker <bold>F</bold> soldier. Posterior (end attached to P3) at top of each image.</p></caption><graphic xmlns:xlink="http://www.w3.org/1999/xlink" xlink:href="zookeys-617-047-g002.jpg" position="float" orientation="portrait" xlink:type="simple" id="oo_103156.jpg"/></fig><fig id="F3" position="float" orientation="portrait"><label>Figure 3.</label><caption><p>
          <italic><tp:taxon-name><tp:taxon-name-part taxon-name-part-type="genus">Parvitermes</tp:taxon-name-part></tp:taxon-name></italic> soldier head capsule. <italic><tp:taxon-name><tp:taxon-name-part taxon-name-part-type="genus">Parvitermes</tp:taxon-name-part> <tp:taxon-name-part taxon-name-part-type="species">mexicanus</tp:taxon-name-part></tp:taxon-name></italic> comb. n., <bold>A</bold> dorsal <bold>B</bold> lateral. <italic><tp:taxon-name><tp:taxon-name-part taxon-name-part-type="genus">Parvitermes</tp:taxon-name-part> <tp:taxon-name-part taxon-name-part-type="species">mesoamericanus</tp:taxon-name-part></tp:taxon-name></italic> sp. n. <bold>C</bold> dorsal <bold>D</bold> lateral. <italic><tp:taxon-name><tp:taxon-name-part taxon-name-part-type="genus">Parvitermes</tp:taxon-name-part> <tp:taxon-name-part taxon-name-part-type="species">yucatanus</tp:taxon-name-part></tp:taxon-name></italic> sp. n. <bold>E</bold> dorsal <bold>F</bold> lateral.</p></caption><graphic xmlns:xlink="http://www.w3.org/1999/xlink" xlink:href="zookeys-617-047-g003.jpg" position="float" orientation="portrait" xlink:type="simple" id="oo_103157.jpg"/></fig><fig id="F4" position="float" orientation="portrait"><label>Figure 4.</label><caption><p>
          <italic><tp:taxon-name><tp:taxon-name-part taxon-name-part-type="genus">Parvitermes</tp:taxon-name-part></tp:taxon-name></italic> worker head and thorax, lateral views. <bold>A</bold> <italic><tp:taxon-name><tp:taxon-name-part taxon-name-part-type="genus">Parvitermes</tp:taxon-name-part> <tp:taxon-name-part taxon-name-part-type="species">mexicanus</tp:taxon-name-part></tp:taxon-name></italic> comb. n. <bold>B</bold> <italic><tp:taxon-name><tp:taxon-name-part taxon-name-part-type="genus">Parvitermes</tp:taxon-name-part> <tp:taxon-name-part taxon-name-part-type="species">mesoamericanus</tp:taxon-name-part></tp:taxon-name></italic> sp. n. <bold>C</bold> <italic><tp:taxon-name><tp:taxon-name-part taxon-name-part-type="genus">Parvitermes</tp:taxon-name-part> <tp:taxon-name-part taxon-name-part-type="species">yucatanus</tp:taxon-name-part></tp:taxon-name></italic> sp. n.</p></caption><graphic xmlns:xlink="http://www.w3.org/1999/xlink" xlink:href="zookeys-617-047-g004.jpg" position="float" orientation="portrait" xlink:type="simple" id="oo_103158.jpg"/></fig><fig id="F5" position="float" orientation="portrait"><label>Figure 5.</label><caption><p>
          <italic><tp:taxon-name><tp:taxon-name-part taxon-name-part-type="genus">Parvitermes</tp:taxon-name-part></tp:taxon-name></italic> worker bodies with <abbrev xmlns:xlink="http://www.w3.org/1999/xlink" xlink:title="first proctodeal segment" id="ABBRID0EQCAE" xlink:type="simple">P1</abbrev> highlighted. <bold>A</bold> <italic><tp:taxon-name><tp:taxon-name-part taxon-name-part-type="genus">Parvitermes</tp:taxon-name-part> <tp:taxon-name-part taxon-name-part-type="species">mexicanus</tp:taxon-name-part></tp:taxon-name></italic> comb. n., dorsolateral view <bold>B</bold> <italic><tp:taxon-name><tp:taxon-name-part taxon-name-part-type="genus">Parvitermes</tp:taxon-name-part> <tp:taxon-name-part taxon-name-part-type="species">mesoamericanus</tp:taxon-name-part></tp:taxon-name></italic> sp. n., ventrolateral view <bold>C</bold> <italic><tp:taxon-name><tp:taxon-name-part taxon-name-part-type="genus">Parvitermes</tp:taxon-name-part> <tp:taxon-name-part taxon-name-part-type="species">yucatanus</tp:taxon-name-part></tp:taxon-name></italic> sp. n., ventrolateral view.</p></caption><graphic xmlns:xlink="http://www.w3.org/1999/xlink" xlink:href="zookeys-617-047-g005.jpg" position="float" orientation="portrait" xlink:type="simple" id="oo_103159.jpg"/></fig><fig id="F6" position="float" orientation="portrait"><label>Figure 6.</label><caption><p>
          <italic><tp:taxon-name><tp:taxon-name-part taxon-name-part-type="genus">Parvitermes</tp:taxon-name-part></tp:taxon-name></italic> ventral views of left worker mandibles. <bold>A</bold> <italic><tp:taxon-name><tp:taxon-name-part taxon-name-part-type="genus">Parvitermes</tp:taxon-name-part> <tp:taxon-name-part taxon-name-part-type="species">mexicanus</tp:taxon-name-part></tp:taxon-name></italic> comb. n. <bold>B</bold> <italic><tp:taxon-name><tp:taxon-name-part taxon-name-part-type="genus">Parvitermes</tp:taxon-name-part> <tp:taxon-name-part taxon-name-part-type="species">mesoamericanus</tp:taxon-name-part></tp:taxon-name></italic> sp. n. <bold>C</bold> <italic><tp:taxon-name><tp:taxon-name-part taxon-name-part-type="genus">Parvitermes</tp:taxon-name-part> <tp:taxon-name-part taxon-name-part-type="species">yucatanus</tp:taxon-name-part></tp:taxon-name></italic> sp. n.</p></caption><graphic xmlns:xlink="http://www.w3.org/1999/xlink" xlink:href="zookeys-617-047-g006.jpg" position="float" orientation="portrait" xlink:type="simple" id="oo_103160.jpg"/></fig><fig id="F7" position="float" orientation="portrait"><label>Figure 7.</label><caption><p>Collection localities of three <italic><tp:taxon-name><tp:taxon-name-part taxon-name-part-type="genus">Parvitermes</tp:taxon-name-part></tp:taxon-name></italic> species in the <named-content xmlns:xlink="http://www.w3.org/1999/xlink" content-type="dwc:institutional_code" xlink:type="simple">UF</named-content> Termite collection. The far western sample of <italic><tp:taxon-name><tp:taxon-name-part taxon-name-part-type="genus">Parvitermes</tp:taxon-name-part> <tp:taxon-name-part taxon-name-part-type="species">mexicanus</tp:taxon-name-part></tp:taxon-name></italic> comb. n. was taken near the type locality.</p></caption><graphic xmlns:xlink="http://www.w3.org/1999/xlink" xlink:href="zookeys-617-047-g007.jpg" position="float" orientation="portrait" xlink:type="simple" id="oo_103161.jpg"/></fig><fig id="F8" position="float" orientation="portrait"><label>Figure 8.</label><caption><p>Field photograph of <italic><tp:taxon-name><tp:taxon-name-part taxon-name-part-type="genus">Parvitermes</tp:taxon-name-part> <tp:taxon-name-part taxon-name-part-type="species">mesoamericanus</tp:taxon-name-part></tp:taxon-name></italic> sp. n. foragers feeding within a crevice of damp wood (Coyolito, Honduras; paratype locality, HN431).</p></caption><graphic xmlns:xlink="http://www.w3.org/1999/xlink" xlink:href="zookeys-617-047-g008.jpg" position="float" orientation="portrait" xlink:type="simple" id="oo_103162.jpg"/></fig></tp:treatment-sec><ref-list><ref id="B10"><mixed-citation xmlns:xlink="http://www.w3.org/1999/xlink" xlink:type="simple">
          <person-group><name name-style="western"><surname>Light</surname><given-names>SF</given-names></name></person-group> (<year>1933</year>) <article-title>Termites of western Mexico.</article-title> <source>University of California Publications in Entomology</source> <volume>6</volume>: <fpage>79</fpage>–<lpage>164</lpage>.</mixed-citation></ref><ref id="B25"><mixed-citation xmlns:xlink="http://www.w3.org/1999/xlink" xlink:type="simple">
          <person-group><name name-style="western"><surname>Weesner</surname><given-names>FM</given-names></name></person-group> (<year>1970</year>) <article-title>Termites of the Nearctic region.</article-title> In: <person-group><name name-style="western"><surname>Krishna</surname><given-names>K</given-names></name><name name-style="western"><surname>Weesner</surname><given-names>FM</given-names></name></person-group> (<role>Eds</role>) <source>Biology of termites</source>. <volume>Vol. 2</volume>. <publisher-name>Academic Press</publisher-name>, <publisher-loc>New York</publisher-loc>, <fpage>477</fpage>–<lpage>525</lpage>.</mixed-citation></ref></ref-list></tp:taxon-treatment>
